# Supplementary material for: 5,6,7-Trichloro-2-meth­oxy-8-hy­droxy­quinoline
Source: Acta Crystallogr Sect E Struct Rep Online. 2011 Apr 13;67(Pt 5):o1108. doi: 10.1107/S1600536811010853 (PMC3089234; doi:10.1107/S1600536811010853)
Supplement: Supplementary file 2 [file e-67-o1108-Isup2.hkl]

# 
# h,k,l, Fc-squared, Fo-squared, sigma(Fo-squared) and status flag 
# 
data_I
_shelx_title ' dc in P2(1)/c' 
_shelx_refln_list_code          4 
_shelx_F_calc_maximum      125.72 
_exptl_crystal_F_000       560.00 
_reflns_d_resolution_high  0.8135 
 
loop_ 
 _symmetry_equiv_pos_as_xyz 
 'x, y, z' 
 '-x, y+1/2, -z+1/2' 
 '-x, -y, -z' 
 'x, -y-1/2, z-1/2' 
 
_cell_length_a    10.0782 
_cell_length_b     4.9979 
_cell_length_c    21.5827 
_cell_angle_alpha  90.000 
_cell_angle_beta   99.287 
_cell_angle_gamma  90.000 
 
_shelx_F_squared_multiplier     1.000 
 
loop_ 
 _refln_index_h 
 _refln_index_k 
 _refln_index_l 
 _refln_F_squared_calc 
 _refln_F_squared_meas 
 _refln_F_squared_sigma 
 _refln_observed_status 
   1   0   0       39.39       44.51      1.62 o 
   2   0   0     1477.58     1513.31     13.32 o 
   3   0   0     4092.21     4321.54     28.50 o 
   4   0   0    11388.27    11693.98     56.14 o 
   5   0   0     7029.36     7468.86     52.19 o 
   6   0   0      486.21      479.69     15.06 o 
   7   0   0      747.92      766.88     17.23 o 
   8   0   0     2037.07     2144.51     20.66 o 
   9   0   0     1668.92     1721.18     42.86 o 
  10   0   0       24.39       37.58      3.84 o 
  11   0   0       23.77       -5.78      5.78 o 
   1   1   0      629.52      743.58      9.36 o 
   2   1   0     2102.61     2369.04     20.16 o 
   3   1   0     5134.16     5577.88     36.42 o 
   4   1   0     1385.63     1598.39     22.59 o 
   5   1   0      170.82      225.34      9.85 o 
   6   1   0      445.87      446.57      8.98 o 
   7   1   0      731.53      755.49      8.02 o 
   8   1   0     1128.86     1271.91     17.10 o 
   9   1   0       15.91       17.62      3.75 o 
  10   1   0        5.30        6.96      3.03 o 
  11   1   0      303.61      293.33      7.21 o 
  12   1   0      311.55      308.47      8.18 o 
   0   2   0    14337.43    14658.00     50.25 o 
   1   2   0     1402.34     1470.45     11.12 o 
   2   2   0     1428.24     1553.55     11.72 o 
   3   2   0     3946.48     4711.20     78.49 o 
   4   2   0     1795.77     1665.18     25.95 o 
   5   2   0     5070.23     5386.88     47.42 o 
   6   2   0      540.88      538.33      9.98 o 
   7   2   0       41.14       35.66      3.98 o 
   8   2   0      453.25      433.64      8.45 o 
   9   2   0      983.12     1046.05     17.72 o 
  10   2   0      376.38      398.54     14.50 o 
  11   2   0        0.72       -2.24      2.79 o 
   1   3   0      688.92      784.07     16.14 o 
   2   3   0       48.58       52.63      6.33 o 
   3   3   0       69.32       67.21      3.75 o 
   4   3   0      121.18      122.09      3.65 o 
   5   3   0      383.85      420.64     10.22 o 
   6   3   0      736.33      729.83     15.05 o 
   7   3   0        5.37        6.06      2.86 o 
   8   3   0       85.29       67.73      3.64 o 
   9   3   0      105.78      107.00      4.96 o 
  10   3   0      224.50      217.60      8.24 o 
   0   4   0      784.52      700.17     30.91 o 
   1   4   0      559.54      545.86     14.60 o 
   2   4   0       39.19       36.42      4.30 o 
   3   4   0       14.37       26.74      4.13 o 
   4   4   0     1132.15     1199.85     22.82 o 
   5   4   0      330.51      297.78     12.10 o 
   6   4   0       30.17       27.59      5.02 o 
   7   4   0       33.73       30.38      3.10 o 
   8   4   0      445.17      476.74     12.52 o 
   9   4   0      349.64      379.79      8.20 o 
   1   5   0     1052.90     1059.44     14.81 o 
   2   5   0       10.93       11.39      3.19 o 
   3   5   0        6.06        7.16      4.01 o 
   4   5   0        4.73        8.42      3.23 o 
   5   5   0      200.69      212.63      6.14 o 
   6   5   0      166.89      182.95      4.20 o 
   7   5   0       23.18       24.30      4.41 o 
   0   6   0      499.69      664.47     12.62 o 
   1   6   0      235.88      266.03      8.05 o 
   2   6   0        0.02       -0.17      3.57 o 
 -12   1   1       20.44       19.41      3.91 o 
 -11   1   1       75.51       78.65      6.31 o 
 -10   1   1      397.90      438.73      7.79 o 
  -9   1   1        0.58        1.13      2.79 o 
  -8   1   1       56.61       54.78      5.24 o 
  -7   1   1      226.93      214.60      4.93 o 
  -6   1   1        8.17        7.37      4.23 o 
  -5   1   1      623.01      553.03     15.56 o 
  -4   1   1       98.72       82.05      5.70 o 
  -3   1   1      492.97      500.82     11.16 o 
  -2   1   1      177.85      160.10      5.60 o 
  -1   1   1      746.45      618.11      8.64 o 
   0   1   1      140.87      110.87      2.83 o 
   1   1   1     7103.15     6226.93     28.29 o 
   2   1   1     4386.31     3905.48     20.26 o 
   3   1   1      120.76      100.84      5.25 o 
   4   1   1      579.00      595.37     14.00 o 
   5   1   1      592.03      498.19     14.71 o 
   6   1   1      321.08      301.10      6.20 o 
   7   1   1       69.95       56.86      3.00 o 
   8   1   1        2.17        4.97      2.67 o 
   9   1   1      150.46      148.75      4.93 o 
  10   1   1      255.04      261.13      7.72 o 
  11   1   1      317.42      318.98      7.40 o 
 -11   2   1      103.90      113.04      4.18 o 
 -10   2   1        5.65        2.84      5.38 o 
  -9   2   1        0.01        1.00      3.20 o 
  -8   2   1       40.51       43.37      3.93 o 
  -7   2   1      945.69      935.83     14.29 o 
  -6   2   1      327.50      268.26      7.24 o 
  -5   2   1       31.11       21.90      2.99 o 
  -4   2   1       90.94       96.93      6.77 o 
  -3   2   1      924.97      817.71     16.44 o 
  -2   2   1      970.87      967.79     28.33 o 
  -1   2   1      385.89      301.05      8.01 o 
   0   2   1        1.73       16.41      6.60 o 
   1   2   1     1202.26     1284.47     30.08 o 
   2   2   1     1543.55     1510.21     14.59 o 
   3   2   1     1976.69     2046.82     58.98 o 
   4   2   1      161.25      154.16      8.16 o 
   5   2   1      841.30      777.60     12.98 o 
   6   2   1        8.54        7.02      3.19 o 
   7   2   1      124.06      110.69      4.05 o 
   8   2   1      824.69      791.82     11.20 o 
   9   2   1      201.36      219.33      8.84 o 
  10   2   1      443.03      451.91     18.83 o 
  11   2   1       86.68       81.34      5.54 o 
 -10   3   1       44.56       44.01      5.20 o 
  -9   3   1        4.49        0.16      3.00 o 
  -8   3   1       12.99       10.99      2.46 o 
  -7   3   1       26.54       25.22      4.26 o 
  -6   3   1       23.40       20.57      4.04 o 
  -5   3   1       23.00       20.56      3.52 o 
  -4   3   1      647.95      596.80      8.96 o 
  -3   3   1      365.57      370.41      8.47 o 
  -2   3   1      863.41      873.64     11.92 o 
  -1   3   1      196.34      200.45      8.27 o 
   0   3   1     1288.45     1201.60     30.94 o 
   1   3   1      774.17      825.39     17.29 o 
   2   3   1     1332.23     1388.95     51.76 o 
   3   3   1      775.23      728.02     20.33 o 
   4   3   1        8.29        6.88      2.35 o 
   5   3   1     1025.09      987.28     13.07 o 
   6   3   1      307.84      271.45      9.49 o 
   7   3   1     1350.77     1213.40     16.41 o 
   8   3   1      233.34      207.58      5.72 o 
   9   3   1       22.75       23.64      3.03 o 
  10   3   1      118.31      113.48      4.14 o 
  -9   4   1       23.42       23.30      2.79 o 
  -8   4   1        2.92        4.98      2.27 o 
  -7   4   1      243.03      246.92     10.31 o 
  -6   4   1      174.60      150.26      9.32 o 
  -5   4   1      106.53      102.74      7.05 o 
  -4   4   1      440.09      434.78     13.82 o 
  -3   4   1      188.42      180.11      9.36 o 
  -2   4   1      269.21      258.99     10.36 o 
  -1   4   1        3.21       -2.50      5.13 o 
   0   4   1      181.92      179.33      4.81 o 
   1   4   1      340.40      372.25     13.87 o 
   2   4   1      376.42      365.27     12.55 o 
   3   4   1      590.76      600.83     26.26 o 
   4   4   1      290.51      317.26     11.92 o 
   5   4   1      242.13      244.44     11.08 o 
   6   4   1       22.67       34.61      3.17 o 
   7   4   1       14.96       12.62      3.46 o 
   8   4   1      247.69      260.44     16.12 o 
  -7   5   1      300.59      316.46      6.87 o 
  -6   5   1       10.61       10.37      2.25 o 
  -5   5   1        0.42       -2.70      3.22 o 
  -4   5   1      107.04      120.02      5.44 o 
  -3   5   1      483.98      507.80     10.58 o 
  -2   5   1       58.02       54.67      3.20 o 
  -1   5   1       10.82       14.91      3.28 o 
   0   5   1       26.08       33.89      4.49 o 
   1   5   1     1334.59     1282.63     15.04 o 
   2   5   1      228.93      216.83      5.51 o 
   3   5   1        8.84        9.40      3.10 o 
   4   5   1       54.15       45.70      3.64 o 
   5   5   1      165.13      159.41      9.67 o 
   6   5   1      318.50      353.56     11.25 o 
   7   5   1       14.44       22.39      4.20 o 
  -2   6   1        0.29        3.22      3.47 o 
  -1   6   1       21.60       25.98      3.40 o 
   0   6   1      247.57      281.40      6.59 o 
   1   6   1      303.33      370.70      9.36 o 
   2   6   1       69.55       66.97      4.63 o 
 -12   0   2      484.06      454.52     10.47 o 
 -11   0   2       75.47       74.60      6.00 o 
 -10   0   2        5.35        4.33      4.76 o 
  -9   0   2    12540.02    13250.44     68.36 o 
  -8   0   2      670.66      558.07     39.71 o 
  -7   0   2      181.82      185.91      6.05 o 
  -6   0   2       18.40       31.16      4.22 o 
  -5   0   2     2873.61     2882.50     33.82 o 
  -4   0   2     2534.76     2506.98     28.44 o 
  -3   0   2       35.40       34.53      3.52 o 
  -2   0   2      650.40      659.79     10.79 o 
   0   0   2     3270.72     3197.90     12.57 o 
   1   0   2     4491.91     5387.95    159.98 o 
   2   0   2     4973.49     5684.47     24.53 o 
   3   0   2     5837.67     6040.58     31.67 o 
   4   0   2      685.24      733.93     13.53 o 
   5   0   2      137.51      158.14      7.40 o 
   6   0   2       15.02        9.78      4.76 o 
   7   0   2     1825.74     1889.37     19.22 o 
   8   0   2        1.47        1.19      4.24 o 
   9   0   2       15.01       21.35      5.89 o 
  10   0   2        0.01        2.07      5.24 o 
  11   0   2      102.98      103.04      5.97 o 
 -12   1   2      223.31      222.87      7.44 o 
 -11   1   2       25.62       24.20      2.81 o 
 -10   1   2        3.24        4.44      2.80 o 
  -9   1   2       27.66       24.50      2.77 o 
  -8   1   2        2.07        3.60      5.22 o 
  -7   1   2      462.77      488.32      9.35 o 
  -6   1   2     1140.56     1256.82     13.04 o 
  -5   1   2     1256.61     1311.52     24.01 o 
  -4   1   2      142.98      174.23      7.86 o 
  -3   1   2     4308.12     4846.16     34.64 o 
  -2   1   2      419.66      436.07      8.86 o 
  -1   1   2     4314.35     4509.20     22.65 o 
   0   1   2        9.01        5.15      0.94 o 
   1   1   2      335.30      384.78      9.47 o 
   2   1   2    11788.96    14112.15    120.01 o 
   3   1   2      779.05      927.04     10.17 o 
   4   1   2      386.30      457.31      8.33 o 
   5   1   2     2480.15     2981.03     35.35 o 
   6   1   2     2904.57     3005.79     16.30 o 
   7   1   2      586.01      624.25      9.79 o 
   8   1   2      100.54       95.83      5.69 o 
   9   1   2      367.13      380.01     10.12 o 
  10   1   2     3643.64     3779.50     26.40 o 
  11   1   2      459.13      483.98     10.43 o 
 -11   2   2       80.77       93.00      3.84 o 
 -10   2   2      150.73      128.71      4.55 o 
  -9   2   2     1522.21     1543.28     24.54 o 
  -8   2   2      338.44      342.65      7.59 o 
  -7   2   2       62.16       55.11      3.87 o 
  -6   2   2      556.59      538.21     11.97 o 
  -5   2   2      355.46      338.49      7.13 o 
  -4   2   2     3674.15     3869.83     39.85 o 
  -3   2   2      506.09      594.57     14.03 o 
  -2   2   2      413.17      475.67     11.08 o 
  -1   2   2       10.81        7.67      1.93 o 
   0   2   2     1603.19     1840.16     12.41 o 
   1   2   2     1185.83     1369.71     25.48 o 
   2   2   2      484.41      437.78      7.66 o 
   3   2   2      195.73      181.38      5.11 o 
   4   2   2      498.93      563.38     15.87 o 
   5   2   2      724.42      786.33     25.80 o 
   6   2   2      510.04      489.22      9.54 o 
   7   2   2      222.76      224.51      5.56 o 
   8   2   2       55.27       54.85      4.16 o 
   9   2   2      223.27      236.07     17.95 o 
  10   2   2       12.32       10.59      3.07 o 
  11   2   2        1.55       -0.67      2.68 o 
 -10   3   2       17.88       15.03      2.61 o 
  -9   3   2        0.05        3.19      3.07 o 
  -8   3   2      379.64      408.97      7.98 o 
  -7   3   2      209.02      217.44      8.92 o 
  -6   3   2       15.17       20.62      4.09 o 
  -5   3   2       13.06       12.78      3.45 o 
  -4   3   2      356.85      390.73      9.03 o 
  -3   3   2     2771.97     3203.30     24.17 o 
  -2   3   2      213.03      239.54      6.31 o 
  -1   3   2       42.35       39.14      2.86 o 
   0   3   2      378.15      453.11     12.34 o 
   1   3   2     2072.15     2395.72     29.99 o 
   2   3   2     1315.20     1535.56     16.40 o 
   3   3   2        1.28        1.63      2.94 o 
   4   3   2       35.39       37.78      4.38 o 
   5   3   2      884.66      886.95     12.46 o 
   6   3   2      934.61      919.91     34.16 o 
   7   3   2      116.58      134.86      4.92 o 
   8   3   2        6.57        5.96      2.65 o 
   9   3   2       97.57      102.09      5.88 o 
  10   3   2      461.24      490.66     25.64 o 
  -9   4   2      201.56      205.96      6.44 o 
  -8   4   2      241.25      258.12      6.25 o 
  -7   4   2        0.09        0.43      2.93 o 
  -6   4   2       77.23       63.68      6.29 o 
  -5   4   2      700.39      732.78     18.65 o 
  -4   4   2      378.71      376.50     12.87 o 
  -3   4   2       74.24       62.29      5.99 o 
  -2   4   2        0.05        2.48      3.80 o 
  -1   4   2      540.28      528.41      9.92 o 
   0   4   2     1398.38     1385.75     13.11 o 
   1   4   2      734.81      745.48     11.82 o 
   2   4   2        3.24        4.31      3.64 o 
   3   4   2       21.47       18.10      4.49 o 
   4   4   2     1349.56     1419.86     37.46 o 
   5   4   2      329.05      328.83     20.28 o 
   6   4   2       62.46       70.57      6.41 o 
   7   4   2        5.26        3.20      2.83 o 
   8   4   2      114.28      115.92      5.79 o 
  -7   5   2       84.36       87.53      3.29 o 
  -6   5   2       66.10       71.89      3.13 o 
  -5   5   2       54.63       45.47      4.83 o 
  -4   5   2      349.74      378.91     11.78 o 
  -3   5   2      558.53      545.03     10.52 o 
  -2   5   2       73.36       64.65      4.47 o 
  -1   5   2       89.15       86.53      4.99 o 
   0   5   2      712.00      680.63      9.32 o 
   1   5   2      717.74      740.74     15.48 o 
   2   5   2       26.41       21.69      3.55 o 
   3   5   2      207.73      221.92      6.88 o 
   4   5   2        1.70        0.35      3.61 o 
   5   5   2       97.50       93.58      5.31 o 
   6   5   2      253.69      246.42      5.99 o 
  -2   6   2       36.14       34.12      3.54 o 
  -1   6   2        8.82        9.44      3.55 o 
   0   6   2       82.51       96.01      3.40 o 
   1   6   2      521.12      568.87     11.34 o 
   2   6   2       51.11       52.94      3.96 o 
 -12   1   3       57.82       56.02      4.55 o 
 -11   1   3        6.54        7.49      2.78 o 
 -10   1   3       34.48       30.42      2.78 o 
  -9   1   3       45.46       44.13      2.89 o 
  -8   1   3      770.12      726.82     13.21 o 
  -7   1   3      785.13      758.37     19.15 o 
  -6   1   3      366.71      359.00      7.57 o 
  -5   1   3      604.21      548.72     15.98 o 
  -4   1   3      391.75      329.31     11.13 o 
  -3   1   3      243.24      248.19      8.50 o 
  -2   1   3      275.33      252.18      7.16 o 
  -1   1   3     1772.90     1351.70     13.60 o 
   0   1   3     1006.47      876.36      7.93 o 
   1   1   3     7442.66     6727.29     29.49 o 
   2   1   3     8129.46     7511.50    105.01 o 
   3   1   3      249.79      232.28      5.41 o 
   4   1   3     1625.02     1525.86     22.82 o 
   5   1   3      475.34      475.46     14.51 o 
   6   1   3      227.10      226.10      4.26 o 
   7   1   3        0.32       -0.24      2.87 o 
   8   1   3       91.98       90.20      4.00 o 
   9   1   3        2.95       -0.06      3.63 o 
  10   1   3       39.31       40.38      3.12 o 
  11   1   3       66.38       63.78      3.52 o 
 -11   2   3       11.14       16.32      2.96 o 
 -10   2   3        0.55        1.59      2.34 o 
  -9   2   3        1.05        6.78      3.21 o 
  -8   2   3      607.49      589.92      9.83 o 
  -7   2   3      164.98      160.85      8.28 o 
  -6   2   3     1199.55     1023.30     20.79 o 
  -5   2   3      311.62      272.25      6.54 o 
  -4   2   3     2108.86     1793.25     27.69 o 
  -3   2   3       10.59       -1.15      2.88 o 
  -2   2   3      321.64      234.86      7.93 o 
  -1   2   3     3703.07     3152.04     24.61 o 
   0   2   3      393.65      327.60      6.36 o 
   1   2   3     3950.01     3631.23     67.43 o 
   2   2   3      336.04      332.73      6.76 o 
   3   2   3       49.04       51.73      3.04 o 
   4   2   3      503.23      439.67     14.21 o 
   5   2   3        2.75        3.94      2.92 o 
   6   2   3       80.33       64.57      2.95 o 
   7   2   3       33.13       39.33      2.69 o 
   8   2   3        4.31        4.70      3.30 o 
   9   2   3      116.81       97.66      8.50 o 
  10   2   3       49.88       35.77      6.03 o 
  11   2   3      184.85      180.09      4.84 o 
 -10   3   3       56.76       64.88      4.80 o 
  -9   3   3      460.50      481.59      9.70 o 
  -8   3   3      317.79      347.83      7.29 o 
  -7   3   3      663.73      621.02     25.16 o 
  -6   3   3      427.50      359.41      8.93 o 
  -5   3   3        0.26        1.91      4.58 o 
  -4   3   3      612.22      583.32     21.75 o 
  -3   3   3       58.23       65.15      3.83 o 
  -2   3   3     4207.08     4483.50     25.42 o 
  -1   3   3     1748.48     1806.73     24.27 o 
   0   3   3       17.34       39.10      4.40 o 
   1   3   3      133.08      177.13      8.89 o 
   2   3   3      173.03      148.21     10.74 o 
   3   3   3       32.76       38.07      3.45 o 
   4   3   3      871.54      845.28      9.49 o 
   5   3   3        2.78        2.63      3.37 o 
   6   3   3      192.05      182.35      8.73 o 
   7   3   3       87.63       79.92      3.83 o 
   8   3   3      635.03      615.69      9.21 o 
   9   3   3       48.87       53.06      6.01 o 
  10   3   3       60.78       64.32      4.28 o 
  -9   4   3       63.40       67.64      3.76 o 
  -8   4   3      313.77      337.77      7.06 o 
  -7   4   3      117.05      100.33      6.92 o 
  -6   4   3      329.35      267.62     12.12 o 
  -5   4   3      294.85      306.90     12.52 o 
  -4   4   3      597.64      584.71     16.06 o 
  -3   4   3       16.81        7.28      4.67 o 
  -2   4   3       12.33        7.21      5.77 o 
  -1   4   3      303.00      290.75      7.50 o 
   0   4   3      276.88      283.12      6.22 o 
   1   4   3     1274.69     1241.28     32.52 o 
   2   4   3       98.66      102.04     10.38 o 
   3   4   3      245.38      236.19      8.41 o 
   4   4   3      247.51      272.06      9.52 o 
   5   4   3      189.02      190.58      5.60 o 
   6   4   3       14.22       14.66      5.05 o 
   7   4   3       84.13       85.25      3.64 o 
   8   4   3       33.58       32.31      3.06 o 
  -7   5   3      316.72      323.57      5.78 o 
  -6   5   3        4.88        6.98      2.70 o 
  -5   5   3       46.23       39.81     15.17 o 
  -4   5   3      116.85       99.26      5.78 o 
  -3   5   3      385.15      403.72      7.64 o 
  -2   5   3      119.45      130.62      7.81 o 
  -1   5   3      128.82      117.28      5.41 o 
   0   5   3      165.48      155.94      6.51 o 
   1   5   3     1045.44      993.04     14.13 o 
   2   5   3       20.07       23.42      3.09 o 
   3   5   3        0.24        1.80      3.20 o 
   4   5   3      171.32      170.82      6.00 o 
   5   5   3      289.91      246.71      6.86 o 
   6   5   3      146.71      156.76      9.86 o 
  -2   6   3       96.41       82.65      4.44 o 
  -1   6   3        3.02        2.50      3.76 o 
   0   6   3      345.45      387.17     12.27 o 
   1   6   3        2.77        7.54      3.80 o 
 -12   0   4       18.36       17.08      4.49 o 
 -11   0   4     1001.71     1088.22     20.53 o 
 -10   0   4      107.30      106.22      7.57 o 
  -9   0   4        0.12        3.28      3.84 o 
  -8   0   4      699.41      759.43     13.43 o 
  -7   0   4     1494.12     1666.15     22.64 o 
  -6   0   4     6536.40     7068.21     58.48 o 
  -5   0   4       29.15       71.56      5.91 o 
  -4   0   4       43.78       57.91      4.95 o 
  -3   0   4       42.27       39.59      3.71 o 
  -2   0   4     8382.86     8880.62     41.02 o 
  -1   0   4       20.12       17.47      2.11 o 
   0   0   4     1443.81     1489.99     12.09 o 
   1   0   4        6.41       18.96      1.86 o 
   2   0   4       66.80      102.32      9.52 o 
   3   0   4     2783.09     3060.62     23.22 o 
   4   0   4     2271.22     2376.45     23.77 o 
   5   0   4     5146.42     5602.38     42.37 o 
   6   0   4      571.30      689.36     16.92 o 
   7   0   4      437.17      445.36     14.56 o 
   8   0   4        0.05       -2.09      5.48 o 
   9   0   4      758.68      794.23     19.88 o 
  10   0   4       16.05       10.59      3.82 o 
  11   0   4        6.49        6.51      3.65 o 
 -12   1   4      425.47      399.88      9.99 o 
 -11   1   4      212.98      213.86     13.04 o 
 -10   1   4        0.00        3.86      3.23 o 
  -9   1   4        9.81        9.15      2.67 o 
  -8   1   4     1381.71     1406.22     11.78 o 
  -7   1   4     4005.68     4037.76     18.15 o 
  -6   1   4      416.02      395.21      6.51 o 
  -5   1   4     1402.44     1604.42     27.74 o 
  -4   1   4     5053.20     5475.64     45.18 o 
  -2   1   4     5994.93     6199.68     36.20 o 
  -1   1   4     3932.37     4301.39     25.22 o 
   0   1   4       13.76       14.91      1.37 o 
   2   1   4     6719.94     7039.18     27.00 o 
   3   1   4      297.38      282.40      6.19 o 
   4   1   4     3936.55     4843.71     40.80 o 
   5   1   4      709.27      686.13     17.20 o 
   6   1   4     5038.19     5156.14     19.45 o 
   7   1   4      486.45      499.39      8.28 o 
   8   1   4      129.08      127.99      6.35 o 
   9   1   4      224.18      221.75      6.36 o 
  10   1   4      434.16      447.76      8.02 o 
  11   1   4      188.14      176.74      5.23 o 
 -11   2   4      172.09      181.04      7.69 o 
 -10   2   4      126.49      135.67      5.03 o 
  -9   2   4        0.50        2.12      3.23 o 
  -8   2   4       40.46       44.77      3.14 o 
  -7   2   4      203.42      197.04      7.77 o 
  -6   2   4     1047.73      994.57     20.27 o 
  -5   2   4       16.35       19.59      4.34 o 
  -4   2   4      712.29      767.10     18.35 o 
  -3   2   4     1027.32     1123.77     19.89 o 
  -2   2   4     1448.58     1439.53     19.32 o 
  -1   2   4     1695.54     1843.93     18.71 o 
   0   2   4      789.84      850.19      9.72 o 
   1   2   4        0.47        0.85      1.82 o 
   2   2   4      340.09      443.31     12.44 o 
   3   2   4     2353.01     2718.41     44.10 o 
   4   2   4       21.94       33.12      2.85 o 
   5   2   4      453.10      459.68     10.30 o 
   6   2   4       78.65       91.37      3.27 o 
   7   2   4      668.82      656.24      8.31 o 
   8   2   4      133.57      131.90      5.13 o 
   9   2   4      568.89      560.55     18.36 o 
  10   2   4        0.36        1.75      3.09 o 
  11   2   4       73.01       66.94      5.81 o 
 -10   3   4       23.68        3.66      6.33 o 
  -9   3   4      192.00      197.97      9.14 o 
  -8   3   4      696.80      719.58     10.41 o 
  -7   3   4     1186.40     1080.24     47.71 o 
  -6   3   4      188.93      180.23     10.70 o 
  -5   3   4       32.92       28.55      8.11 o 
  -4   3   4     1217.78     1213.63     14.32 o 
  -3   3   4     2212.17     2286.59     31.52 o 
  -2   3   4      766.16      715.67     11.58 o 
  -1   3   4       48.96       49.14      4.41 o 
   0   3   4      270.15      260.78     10.17 o 
   1   3   4     2325.04     2522.62     33.17 o 
   2   3   4     1474.87     1620.35     13.91 o 
   3   3   4      153.98      148.09      4.34 o 
   4   3   4       95.73       96.62      3.30 o 
   5   3   4      538.29      542.59      9.95 o 
   6   3   4     1152.17     1096.43     17.38 o 
   7   3   4      441.93      487.88     11.05 o 
   8   3   4        0.04        5.09      6.99 o 
   9   3   4      104.69      100.00      6.86 o 
  10   3   4      372.68      396.85     16.27 o 
  -9   4   4      305.95      348.16      8.20 o 
  -8   4   4      320.55      344.85      7.07 o 
  -7   4   4       40.55       31.56      4.90 o 
  -6   4   4       51.58       45.98      5.58 o 
  -5   4   4      325.32      328.07     12.70 o 
  -4   4   4      266.55      266.86     10.86 o 
  -3   4   4        8.28       11.63      6.64 o 
  -2   4   4      156.74      153.02      5.63 o 
  -1   4   4        2.05        4.95      4.26 o 
   0   4   4      174.84      178.20      5.11 o 
   1   4   4        4.05       10.15      5.24 o 
   2   4   4     2328.24     2527.40     85.82 o 
   3   4   4       28.13       27.98      3.85 o 
   4   4   4       18.35       18.44      2.52 o 
   5   4   4        0.58        1.02      3.04 o 
   6   4   4      263.39      254.47      8.87 o 
   7   4   4      536.26      623.72     25.16 o 
   8   4   4       31.11       32.11      3.60 o 
  -7   5   4       54.25       56.15      2.24 o 
  -6   5   4      118.42      102.68      6.62 o 
  -5   5   4        4.70        7.26      4.41 o 
  -4   5   4       28.41       24.29      3.02 o 
  -3   5   4      194.67      175.74      6.17 o 
  -2   5   4      199.25      184.67      8.41 o 
  -1   5   4       46.13       52.49      6.28 o 
   0   5   4      106.56      106.40      5.17 o 
   1   5   4       13.43       24.29      3.14 o 
   2   5   4      337.66      311.10      7.48 o 
   3   5   4        0.00        1.55      3.01 o 
   4   5   4       95.54      110.67      4.82 o 
   5   5   4      383.67      390.06      8.08 o 
   6   5   4      190.72      190.35      7.41 o 
  -1   6   4       76.55       67.39      8.87 o 
   0   6   4      153.46      154.31     18.96 o 
 -12   1   5        0.25        6.23      3.84 o 
 -11   1   5        4.76        5.27      2.88 o 
 -10   1   5      219.29      225.62      7.65 o 
  -9   1   5        9.99       11.01      4.16 o 
  -8   1   5      518.18      522.15      7.92 o 
  -7   1   5      780.75      706.64      8.13 o 
  -6   1   5      476.53      464.77     18.99 o 
  -5   1   5     1482.12     1277.58     25.44 o 
  -4   1   5      213.45      209.65      9.58 o 
  -3   1   5      677.79      540.37     13.21 o 
  -2   1   5       22.14       22.89      3.14 o 
  -1   1   5      296.97      238.76      6.51 o 
   0   1   5     1076.98     1008.30     17.40 o 
   1   1   5     1290.27     1173.15     13.78 o 
   2   1   5      162.47      155.22      4.42 o 
   3   1   5        6.53        5.49      1.45 o 
   4   1   5      286.04      294.54     10.56 o 
   5   1   5      171.64      158.79      6.55 o 
   6   1   5      247.20      212.15      5.94 o 
   7   1   5      258.62      240.06      7.71 o 
   8   1   5        4.28        7.39      3.30 o 
   9   1   5      162.99      166.18      5.54 o 
  10   1   5        1.92        1.22      2.88 o 
  11   1   5       96.14       93.75      3.78 o 
 -11   2   5        1.84        6.60      2.44 o 
 -10   2   5       66.04       61.41      3.75 o 
  -9   2   5       14.78       13.63      3.26 o 
  -8   2   5      171.45      177.65      5.44 o 
  -7   2   5       25.74       34.23      4.52 o 
  -6   2   5      511.80      436.11     15.88 o 
  -5   2   5       54.96       46.26      3.29 o 
  -4   2   5      214.17      184.87      9.51 o 
  -3   2   5      328.68      238.07      9.70 o 
  -2   2   5      804.84      646.07     13.60 o 
  -1   2   5      718.11      594.56     10.90 o 
   0   2   5     1978.86     1819.75     32.09 o 
   1   2   5       10.93        2.85      2.14 o 
   2   2   5     2888.97     2738.88     20.81 o 
   3   2   5     3746.19     3567.40     58.65 o 
   4   2   5      172.76      145.32      6.12 o 
   5   2   5       17.86       11.49      2.85 o 
   6   2   5      178.48      161.77      4.18 o 
   7   2   5      423.16      387.16     10.13 o 
   8   2   5      354.04      306.82      7.67 o 
   9   2   5        8.59        4.59      3.26 o 
  10   2   5        0.34       -0.18      2.93 o 
 -10   3   5      326.56      348.70      6.00 o 
  -9   3   5      107.15      119.72      4.93 o 
  -8   3   5       20.85       20.18      4.44 o 
  -7   3   5      111.42      118.92      8.18 o 
  -6   3   5      114.63      112.37      6.60 o 
  -5   3   5      603.92      556.75     13.24 o 
  -4   3   5      241.84      212.97      5.40 o 
  -3   3   5      497.70      521.37     28.03 o 
  -2   3   5       54.75       48.31      5.66 o 
  -1   3   5     1650.31     1717.35     30.65 o 
   0   3   5      261.39      259.56      7.08 o 
   1   3   5      107.03      101.85      4.33 o 
   2   3   5      718.77      747.15      9.36 o 
   3   3   5       11.43        7.35      2.68 o 
   4   3   5      226.19      218.76      5.75 o 
   5   3   5       25.98       23.31      2.65 o 
   6   3   5      500.53      469.62     12.72 o 
   7   3   5       47.07       53.47      2.97 o 
   8   3   5       59.58       61.89      3.93 o 
   9   3   5      107.13      113.24      4.78 o 
  10   3   5      271.95      276.52      8.33 o 
  -9   4   5        3.16        6.49      2.83 o 
  -8   4   5       67.72       77.65      3.54 o 
  -7   4   5        2.13        6.11      4.08 o 
  -6   4   5      598.03      569.35     17.03 o 
  -5   4   5      118.91      114.75      7.68 o 
  -4   4   5        1.65        6.67      7.65 o 
  -3   4   5      143.11      147.54      8.52 o 
  -2   4   5     1085.87     1089.38     32.53 o 
  -1   4   5      282.63      274.26      9.36 o 
   0   4   5      140.70      154.53      8.43 o 
   1   4   5       14.30       15.08      3.12 o 
   2   4   5     1689.94     1666.46     19.49 o 
   3   4   5     1234.18     1214.53     13.50 o 
   4   4   5       46.60       50.41      3.97 o 
   5   4   5        9.36        9.95      3.30 o 
   6   4   5       97.06       99.34      6.41 o 
   7   4   5      338.83      389.33      6.82 o 
   8   4   5      250.30      233.98      4.29 o 
  -7   5   5        1.79        3.56      1.98 o 
  -6   5   5        3.71        6.40      2.86 o 
  -5   5   5      260.42      214.87     28.78 o 
  -4   5   5      132.77      114.74      5.12 o 
  -3   5   5      152.38      152.58      5.76 o 
  -2   5   5      104.11       99.53      5.01 o 
  -1   5   5       66.71       78.23      5.92 o 
   0   5   5       39.26       26.16      3.14 o 
   1   5   5       33.81       30.75      3.17 o 
   2   5   5      191.61      198.06      7.50 o 
   3   5   5       53.25       47.09      3.24 o 
   4   5   5        0.29        3.94      3.25 o 
   5   5   5      177.67      168.72     11.46 o 
   6   5   5      151.20      172.89      6.66 o 
 -12   0   6       22.32       30.38      4.07 o 
 -11   0   6      337.23      363.46     12.27 o 
 -10   0   6        1.05       -2.23      4.42 o 
  -9   0   6       29.50       35.86      4.01 o 
  -8   0   6       62.44       64.33      5.06 o 
  -7   0   6       28.75       42.17      5.35 o 
  -6   0   6     1632.43     1798.58     29.48 o 
  -5   0   6      778.18     1000.61     20.57 o 
  -4   0   6     9814.86    11273.49     47.95 o 
  -3   0   6      700.38      860.30     18.57 o 
  -2   0   6     3923.92     4506.30     34.46 o 
  -1   0   6     1190.78     1068.50     13.85 o 
   0   0   6     6859.78     6667.90     31.99 o 
   1   0   6     3726.24     3996.53     26.53 o 
   2   0   6        7.83        9.91      1.34 o 
   3   0   6     3339.61     3718.55     27.18 o 
   4   0   6      136.97      138.90      6.27 o 
   5   0   6       71.25       65.54      3.66 o 
   6   0   6     3609.11     3997.70     50.94 o 
   7   0   6     1189.92     1138.24     23.47 o 
   8   0   6     2043.13     2121.58     22.77 o 
   9   0   6       76.50       86.88      7.42 o 
  10   0   6      309.72      307.00      7.73 o 
  11   0   6      940.24      917.72     14.97 o 
 -12   1   6      837.07      826.15     14.05 o 
 -11   1   6      513.29      531.12     32.77 o 
 -10   1   6      381.43      380.83      9.56 o 
  -9   1   6       85.51       85.94      5.32 o 
  -8   1   6     5810.27     6226.90     52.36 o 
  -7   1   6     1529.93     1515.03     13.64 o 
  -6   1   6        1.51        4.86      2.40 o 
  -5   1   6      772.16      892.34     21.50 o 
  -4   1   6      288.00      404.36     13.31 o 
  -3   1   6     3937.07     3960.17     36.25 o 
  -2   1   6       12.41       10.48      2.44 o 
  -1   1   6      157.18      184.21      4.81 o 
   0   1   6      399.21      352.69      9.99 o 
   1   1   6       50.41       43.90      3.03 o 
   2   1   6      247.94      212.20      5.34 o 
   3   1   6     2202.79     2416.60     19.34 o 
   4   1   6     2075.22     2250.33     29.11 o 
   5   1   6      171.14      186.45      3.75 o 
   6   1   6      169.33      158.11      4.91 o 
   7   1   6        0.41        1.49      5.26 o 
   8   1   6      708.11      754.96     11.80 o 
   9   1   6      332.48      337.10      7.63 o 
  10   1   6        9.06       10.18      2.83 o 
  11   1   6      108.80       93.44      8.40 o 
 -11   2   6      211.99      211.68     10.16 o 
 -10   2   6      238.39      248.32      6.67 o 
  -9   2   6       17.96       16.90      3.36 o 
  -8   2   6        5.00        4.34      3.10 o 
  -7   2   6      112.68      122.95      6.76 o 
  -6   2   6     1383.05     1421.97     58.47 o 
  -5   2   6       66.88       69.69      3.57 o 
  -4   2   6      149.04      118.96      8.01 o 
  -3   2   6        1.95        5.89      3.66 o 
  -2   2   6     3385.68     3703.47     32.47 o 
  -1   2   6     2716.84     2996.65     23.87 o 
   0   2   6     1923.55     2201.95     33.14 o 
   1   2   6        5.51        9.93      1.85 o 
   2   2   6      220.63      231.73      4.59 o 
   3   2   6     9598.37    11255.75     47.25 o 
   4   2   6      137.14      137.13      4.33 o 
   5   2   6        1.01        5.43      4.22 o 
   6   2   6      387.95      413.83     11.68 o 
   7   2   6     1940.51     2002.42     18.99 o 
   8   2   6      291.41      324.59     10.11 o 
   9   2   6       19.14       20.14      2.96 o 
  10   2   6       90.53       77.47      4.06 o 
 -10   3   6        0.01        0.23      2.34 o 
  -9   3   6        0.16       -0.14      3.26 o 
  -8   3   6      424.43      421.34     12.96 o 
  -7   3   6      393.10      390.76     13.39 o 
  -6   3   6       29.94       32.75      7.00 o 
  -5   3   6       19.60       17.45      3.47 o 
  -4   3   6      109.53      108.50      5.56 o 
  -3   3   6      963.12      988.18     34.96 o 
  -2   3   6      624.63      676.74     10.08 o 
  -1   3   6      163.29      168.74     11.78 o 
   0   3   6       32.64       24.27      4.14 o 
   1   3   6      682.78      798.52     12.40 o 
   2   3   6     1276.82     1417.90     18.81 o 
   3   3   6       18.26       18.64      2.60 o 
   4   3   6      473.86      462.00      8.11 o 
   5   3   6      222.33      237.42      5.08 o 
   6   3   6      336.85      352.27      6.96 o 
   7   3   6        0.50        0.47      2.55 o 
   8   3   6      147.79      163.27      9.62 o 
   9   3   6       13.54       20.26      3.93 o 
  -9   4   6        0.97        0.59      2.78 o 
  -8   4   6        0.98        2.34      2.26 o 
  -7   4   6     1471.17     1594.40     24.49 o 
  -6   4   6      248.80      235.41     11.01 o 
  -5   4   6      228.85      257.04     14.73 o 
  -4   4   6       25.31       33.38      3.50 o 
  -3   4   6      413.93      446.98     14.07 o 
  -2   4   6     1519.81     1539.11     24.90 o 
  -1   4   6      234.91      236.91     10.21 o 
   0   4   6      563.68      642.23     20.04 o 
   1   4   6      413.22      412.22      8.26 o 
   2   4   6     1163.41     1192.12     14.10 o 
   3   4   6       50.44       41.09      2.67 o 
   4   4   6      218.88      231.01      7.63 o 
   5   4   6        1.80       -1.88      3.43 o 
   6   4   6      183.89      191.00      6.57 o 
   7   4   6      246.85      265.12     12.16 o 
   8   4   6      311.01      290.64      9.14 o 
  -6   5   6       19.35       12.59      5.65 o 
  -5   5   6      144.58      129.89      6.77 o 
  -4   5   6      268.41      251.18     14.97 o 
  -3   5   6      340.57      334.87      7.61 o 
  -2   5   6      150.81      140.75      5.39 o 
  -1   5   6       13.00       17.50      3.35 o 
   0   5   6       37.60       46.90      3.56 o 
   1   5   6      366.91      359.87      8.62 o 
   2   5   6      258.06      231.62      4.61 o 
   3   5   6       55.28       66.40      3.78 o 
   4   5   6        0.64        2.66      3.22 o 
   5   5   6      215.04      256.82      8.92 o 
   6   5   6       80.92       70.22     23.03 o 
 -12   1   7       12.78       11.99      6.11 o 
 -11   1   7        0.01        2.24      2.81 o 
 -10   1   7       21.71       23.08      3.20 o 
  -9   1   7      388.85      359.41     13.53 o 
  -8   1   7      140.26      137.87      5.80 o 
  -7   1   7       30.87       23.69      2.71 o 
  -6   1   7        8.27       14.48      2.24 o 
  -5   1   7      464.07      392.36     14.30 o 
  -4   1   7      443.29      405.60     13.38 o 
  -3   1   7      544.76      423.40     12.01 o 
  -2   1   7     1767.56     1508.23     16.35 o 
  -1   1   7       61.82       71.14      3.23 o 
   0   1   7     1785.01     1569.12     20.90 o 
   1   1   7      495.33      408.51     59.19 o 
   2   1   7     1106.82      996.73     27.14 o 
   3   1   7       56.50       58.05      3.37 o 
   4   1   7       16.31       17.03      2.35 o 
   5   1   7      223.40      190.37      4.39 o 
   6   1   7        0.12        2.42      2.92 o 
   7   1   7       86.04       92.58      4.49 o 
   8   1   7        0.54        3.81      3.27 o 
   9   1   7       14.73       16.58      3.05 o 
  10   1   7       90.42       81.67      3.39 o 
  11   1   7        3.06       -1.50      3.77 o 
 -11   2   7      141.74      157.91     14.15 o 
 -10   2   7      371.71      387.62      6.56 o 
  -9   2   7      260.18      248.39     15.16 o 
  -8   2   7       45.24       44.02      4.68 o 
  -7   2   7     1215.19     1198.71     14.02 o 
  -6   2   7     1087.37     1055.53     13.70 o 
  -5   2   7      764.40      712.07     13.52 o 
  -4   2   7       83.99       67.40      5.72 o 
  -3   2   7       90.95       71.09      5.46 o 
  -2   2   7      109.59      104.37      5.51 o 
  -1   2   7     1421.18     1421.34     37.45 o 
   0   2   7      448.94      390.60     13.57 o 
   1   2   7      882.74      800.24     11.39 o 
   2   2   7     2731.16     2727.14     38.62 o 
   3   2   7     2691.76     2591.96     19.65 o 
   4   2   7        3.13        3.50      2.19 o 
   5   2   7      501.77      441.13      7.69 o 
   6   2   7       76.80       76.58      3.56 o 
   7   2   7       18.26       17.31      5.45 o 
   8   2   7       10.62       19.66      3.28 o 
   9   2   7       66.15       63.22      4.34 o 
  10   2   7       40.02       47.46      4.33 o 
 -10   3   7      111.51      127.80      8.36 o 
  -9   3   7        7.61        8.78      3.30 o 
  -8   3   7        2.91       -3.45      3.78 o 
  -7   3   7      915.11      954.53     73.12 o 
  -6   3   7       70.59       59.33      6.47 o 
  -5   3   7      296.72      265.07     11.41 o 
  -4   3   7      202.20      178.79      7.72 o 
  -3   3   7      895.26      881.89     17.52 o 
  -2   3   7      263.60      229.62      8.85 o 
  -1   3   7       21.58       15.75      3.78 o 
   0   3   7      313.60      283.53      6.70 o 
   1   3   7      384.92      398.35      6.78 o 
   2   3   7     1668.39     1649.25     15.01 o 
   3   3   7     1615.19     1577.29     15.41 o 
   4   3   7     2396.57     2285.43     29.07 o 
   5   3   7       89.96       88.21      3.40 o 
   6   3   7       28.60       27.37      2.79 o 
   7   3   7       81.44       76.97      5.72 o 
   8   3   7       92.76       91.34      4.05 o 
   9   3   7        9.62       18.85      4.26 o 
  -9   4   7       70.78       91.67      4.22 o 
  -8   4   7        3.34        2.74      2.21 o 
  -7   4   7      746.37      791.93     16.51 o 
  -6   4   7      732.66      664.56     17.26 o 
  -5   4   7      170.39      181.46     25.83 o 
  -4   4   7       18.58       15.54      3.41 o 
  -3   4   7       74.76       80.84      4.22 o 
  -2   4   7      197.36      218.31      9.61 o 
  -1   4   7      667.36      682.73     17.45 o 
   0   4   7       59.65       61.32      4.22 o 
   1   4   7      151.13      133.13      5.97 o 
   2   4   7      861.97      875.13     14.16 o 
   3   4   7      168.67      172.14      6.55 o 
   4   4   7      116.39      111.66      4.54 o 
   5   4   7      214.29      207.93      6.47 o 
   6   4   7       39.30       31.69      3.72 o 
   7   4   7      180.20      178.66      5.61 o 
  -6   5   7       40.45       30.99      2.81 o 
  -5   5   7        7.80        8.29      4.05 o 
  -4   5   7       58.31       56.92      4.81 o 
  -3   5   7      181.45      177.60      4.80 o 
  -2   5   7      130.72      130.87      5.64 o 
  -1   5   7       86.83       75.11      5.92 o 
   0   5   7        1.64       -1.55      2.87 o 
   1   5   7        8.05       14.40      2.82 o 
   2   5   7      128.35      143.11      3.76 o 
   3   5   7        7.28        7.45      2.69 o 
   4   5   7       60.32       53.06      3.17 o 
   5   5   7       15.67       16.22      2.87 o 
 -12   0   8       11.07       10.12      3.75 o 
 -11   0   8      530.39      511.35     14.18 o 
 -10   0   8      734.57      726.76     12.99 o 
  -9   0   8       22.82       25.52      4.17 o 
  -8   0   8      507.73      513.33     12.38 o 
  -7   0   8      819.72      752.69     16.93 o 
  -6   0   8     3737.81     3911.04     34.73 o 
  -5   0   8     1205.13     1152.72     22.45 o 
  -4   0   8     1567.82     1971.51     27.98 o 
  -3   0   8     8359.00     9385.96     56.21 o 
  -2   0   8     8508.11     8261.34     47.36 o 
  -1   0   8    15806.08    14481.23    227.75 o 
   0   0   8     3032.90     2987.45     25.00 o 
   1   0   8     1080.23     1079.54     15.76 o 
   2   0   8     7669.45     8099.04     66.72 o 
   3   0   8     9393.31     9912.35     47.97 o 
   4   0   8      818.74      861.07     47.21 o 
   5   0   8     2189.20     2472.48     48.75 o 
   6   0   8       22.89       17.56      3.75 o 
   7   0   8     1953.77     1962.67     23.14 o 
   8   0   8      638.72      665.64     12.64 o 
   9   0   8        1.09        2.84      4.08 o 
  10   0   8       15.75       15.16      4.46 o 
 -12   1   8        2.85        5.00      5.77 o 
 -11   1   8       39.83       44.11      5.54 o 
 -10   1   8      473.18      514.32      8.71 o 
  -9   1   8      619.55      639.83     10.45 o 
  -8   1   8      190.42      187.34      7.69 o 
  -7   1   8      102.30      113.12      4.03 o 
  -6   1   8      989.89     1059.11     18.86 o 
  -5   1   8     5056.04     5352.51     51.97 o 
  -4   1   8     1124.43     1199.70     22.20 o 
  -3   1   8       17.32       24.82      2.97 o 
  -2   1   8        2.80        5.47      3.97 o 
  -1   1   8     1781.20     1913.84     64.67 o 
   0   1   8     4520.67     4821.48     36.73 o 
   1   1   8      185.82      206.13      7.08 o 
   2   1   8      613.21      689.91     23.10 o 
   3   1   8       79.14      102.33      4.51 o 
   4   1   8     1123.39     1211.08      9.60 o 
   5   1   8      117.89      121.68      3.92 o 
   6   1   8     1541.19     1589.75     19.23 o 
   7   1   8       45.70       46.78      3.47 o 
   8   1   8      466.73      464.70     10.44 o 
   9   1   8      295.79      288.01      6.83 o 
  10   1   8      210.14      216.23      4.96 o 
 -11   2   8      590.00      544.78     44.59 o 
 -10   2   8      764.14      762.52     11.84 o 
  -9   2   8        3.35        5.82      2.93 o 
  -8   2   8        8.41        6.75      4.20 o 
  -7   2   8      189.06      183.18      5.05 o 
  -6   2   8     5917.03     6013.65     71.65 o 
  -5   2   8     1118.36     1032.80     25.89 o 
  -4   2   8      289.03      269.77      6.15 o 
  -3   2   8      505.59      479.27     13.35 o 
  -2   2   8     7531.84     7994.24    288.66 o 
  -1   2   8     1603.65     1410.97     29.90 o 
   0   2   8      305.84      280.06     11.16 o 
   1   2   8        9.05        2.34      2.18 o 
   2   2   8     8382.42     9139.44     46.75 o 
   3   2   8     3856.52     3999.74     47.61 o 
   4   2   8      244.76      206.07      5.43 o 
   5   2   8      108.51      112.23      3.98 o 
   6   2   8       23.83       19.81      2.98 o 
   7   2   8     1015.75     1035.20     14.60 o 
   8   2   8      497.36      514.01     11.29 o 
   9   2   8       51.66       51.80      3.63 o 
  10   2   8        4.88        3.36      3.93 o 
 -10   3   8       41.87       44.87      2.49 o 
  -9   3   8      159.27      164.82      6.61 o 
  -8   3   8        7.45        5.61      3.59 o 
  -7   3   8      290.98      330.30     17.19 o 
  -6   3   8       23.67       23.17      3.61 o 
  -5   3   8      717.32      710.88     15.52 o 
  -4   3   8       18.21       27.60      3.30 o 
  -3   3   8      353.25      361.82     11.53 o 
  -2   3   8       27.86       32.81      3.18 o 
  -1   3   8      790.98      813.30     11.46 o 
   0   3   8      640.22      653.81      9.90 o 
   1   3   8       17.64       21.64      2.80 o 
   2   3   8       13.73       17.90      3.44 o 
   3   3   8      603.30      656.42      8.21 o 
   4   3   8      561.08      600.85     16.98 o 
   5   3   8      387.11      399.19      8.29 o 
   6   3   8        8.29        5.53      3.07 o 
   7   3   8       49.03       49.38      3.33 o 
   8   3   8      447.12      499.86     11.44 o 
   9   3   8      204.75      216.26      6.25 o 
  -9   4   8      129.54      147.26      4.73 o 
  -8   4   8      276.48      297.16      8.54 o 
  -7   4   8      404.67      382.63     10.92 o 
  -6   4   8       97.87       94.04     10.90 o 
  -5   4   8      232.54      217.06      9.98 o 
  -4   4   8       24.74       29.53      3.44 o 
  -3   4   8      146.29      153.96      6.66 o 
  -2   4   8      177.04      145.55      8.45 o 
  -1   4   8      995.50     1006.43     13.92 o 
   0   4   8        4.16        5.95      3.16 o 
   1   4   8        0.38       -2.67      3.12 o 
   2   4   8        1.70        1.90      3.12 o 
   3   4   8      413.66      423.75      7.71 o 
   4   4   8       39.21       39.62      4.06 o 
   5   4   8        2.77        7.22      4.47 o 
   6   4   8      216.91      248.64      7.29 o 
   7   4   8      267.64      290.40      8.08 o 
  -6   5   8        0.77        6.13      2.72 o 
  -5   5   8        0.07        2.77      4.22 o 
  -4   5   8       65.23       68.68      3.63 o 
  -3   5   8       39.35       37.79      3.42 o 
  -2   5   8       10.14        9.63      2.44 o 
  -1   5   8       45.82       44.73      2.62 o 
   0   5   8       90.42       88.35      4.46 o 
   1   5   8        2.08        3.20      2.79 o 
   2   5   8        3.73        1.67      2.21 o 
   3   5   8      174.75      158.44      5.15 o 
   4   5   8      294.51      277.27     23.25 o 
   5   5   8      100.80      100.80     16.15 o 
 -11   1   9       94.33       98.29      4.51 o 
 -10   1   9        0.07        1.65      2.47 o 
  -9   1   9       97.06       76.23      3.81 o 
  -8   1   9      232.57      205.58      5.89 o 
  -7   1   9      135.53      135.09      4.28 o 
  -6   1   9        1.45        1.90      2.28 o 
  -5   1   9      113.87      120.40      4.64 o 
  -4   1   9        7.74       17.34      3.11 o 
  -3   1   9       20.95       14.93      5.01 o 
  -2   1   9     1244.51     1159.61     24.60 o 
  -1   1   9      147.49      132.42      3.75 o 
   0   1   9      474.63      394.31     11.09 o 
   1   1   9     1395.79     1317.58     18.85 o 
   2   1   9      240.68      202.22      6.15 o 
   3   1   9        1.33        1.65      1.85 o 
   4   1   9      399.89      321.64      4.55 o 
   5   1   9      126.41      115.63      3.47 o 
   6   1   9      205.34      189.93      5.04 o 
   7   1   9       40.86       41.04      3.08 o 
   8   1   9        0.37        5.39      3.14 o 
   9   1   9      198.36      203.23      6.15 o 
  10   1   9        6.56       10.01      2.61 o 
 -11   2   9       49.66       42.08      3.29 o 
 -10   2   9       55.39       51.06      5.80 o 
  -9   2   9      257.37      251.06      7.62 o 
  -8   2   9      694.42      680.16     19.69 o 
  -7   2   9      390.45      395.32     10.82 o 
  -6   2   9     1809.63     1596.70     20.65 o 
  -5   2   9      108.89       96.94      3.72 o 
  -4   2   9     1103.64     1025.76     13.68 o 
  -3   2   9      537.62      491.48      7.13 o 
  -2   2   9       11.43       11.72      5.90 o 
  -1   2   9       18.90       16.77      4.60 o 
   0   2   9      122.13      119.47      7.36 o 
   1   2   9       95.83       75.93      3.57 o 
   2   2   9       26.99       32.86      2.47 o 
   3   2   9        1.83        8.67      2.19 o 
   4   2   9      352.51      304.34      4.94 o 
   5   2   9      301.37      257.66      7.61 o 
   6   2   9       17.75       16.80      4.38 o 
   7   2   9      400.19      376.03      9.50 o 
   8   2   9      197.38      191.05      6.20 o 
   9   2   9       11.20       11.53      2.69 o 
  10   2   9        6.25        4.25      3.96 o 
 -10   3   9       15.78        8.30      2.25 o 
  -9   3   9        0.15       10.35      3.43 o 
  -8   3   9       27.43       29.21      5.12 o 
  -7   3   9      225.58      225.65      6.74 o 
  -6   3   9      534.42      497.11     10.29 o 
  -5   3   9     3082.26     2926.55     54.26 o 
  -4   3   9      218.62      215.03      6.55 o 
  -3   3   9      384.79      367.46      7.46 o 
  -2   3   9        1.95        7.16      3.05 o 
  -1   3   9     1645.42     1671.77     28.72 o 
   0   3   9      679.16      629.02     10.61 o 
   1   3   9      325.90      331.50      8.48 o 
   2   3   9        8.16       14.08      3.00 o 
   3   3   9     1310.57     1266.50     10.31 o 
   4   3   9     4807.91     4593.57     27.96 o 
   5   3   9       38.56       37.22     10.27 o 
   6   3   9       64.01       62.64      5.64 o 
   7   3   9        0.67        1.94      3.20 o 
   8   3   9      277.76      296.47      7.03 o 
   9   3   9       68.29       67.93      5.09 o 
  -8   4   9      190.67      224.55      7.14 o 
  -7   4   9      153.53      161.24      6.61 o 
  -6   4   9      315.09      314.89      7.43 o 
  -5   4   9       21.47       19.81      3.75 o 
  -4   4   9      390.48      404.41     10.67 o 
  -3   4   9      233.14      223.96      7.08 o 
  -2   4   9      114.94      121.67      7.84 o 
  -1   4   9      173.97      185.39      6.40 o 
   0   4   9      161.58      163.86      5.06 o 
   1   4   9      166.31      173.99      8.79 o 
   2   4   9       12.40       11.94      3.20 o 
   3   4   9      278.04      260.55     13.45 o 
   4   4   9       13.90       10.69      4.72 o 
   5   4   9        8.91       13.30      4.36 o 
   6   4   9        0.25        1.00      4.32 o 
   7   4   9      240.71      207.10      7.15 o 
  -6   5   9       53.37       50.39      4.39 o 
  -5   5   9      229.93      174.71      6.18 o 
  -4   5   9      108.31      113.68      6.49 o 
  -3   5   9        7.90       11.20      3.84 o 
  -2   5   9      104.37      101.22      3.62 o 
  -1   5   9      229.27      245.74      5.28 o 
   0   5   9      300.46      301.77      7.76 o 
   1   5   9      199.85      185.57      5.38 o 
   2   5   9        0.69       -0.67      2.45 o 
   3   5   9       19.11       27.00      2.91 o 
   4   5   9      345.91      354.63     61.58 o 
 -12   0  10      416.22      483.99     10.45 o 
 -11   0  10      767.28      844.50     17.44 o 
 -10   0  10      980.23     1024.23     14.72 o 
  -9   0  10      705.98      683.14     12.60 o 
  -8   0  10       13.30       11.02     10.54 o 
  -7   0  10      579.88      524.29     14.02 o 
  -6   0  10     2795.97     2574.46     63.14 o 
  -5   0  10       41.05       65.63      3.33 o 
  -4   0  10     2204.19     2628.91     31.33 o 
  -3   0  10     3284.01     3656.04     35.44 o 
  -2   0  10     1036.17      865.83     16.40 o 
  -1   0  10      163.68      131.87      6.42 o 
   0   0  10     1056.42     1126.50     17.18 o 
   1   0  10      843.12      850.93     15.95 o 
   2   0  10     4181.53     4631.62     26.32 o 
   3   0  10     1242.79     1337.94     32.20 o 
   4   0  10     1106.29     1164.42     14.18 o 
   5   0  10     1415.43     1521.78     47.32 o 
   6   0  10      632.29      635.67     19.27 o 
   7   0  10       73.96       95.88      5.13 o 
   8   0  10        6.67       15.65      5.33 o 
   9   0  10      216.92      236.19     10.71 o 
  10   0  10      553.57      597.59     13.62 o 
 -11   1  10       19.24       21.09      2.61 o 
 -10   1  10       52.73       58.85      3.14 o 
  -9   1  10      502.02      481.36     10.03 o 
  -8   1  10        7.85        8.53      2.66 o 
  -7   1  10      158.09      163.51      7.23 o 
  -6   1  10      143.29      144.43      3.73 o 
  -5   1  10      805.78      886.25      9.82 o 
  -4   1  10      415.71      464.20     18.57 o 
  -3   1  10     4212.90     4869.29     53.62 o 
  -2   1  10       36.81       47.40      5.36 o 
  -1   1  10     1029.19     1212.50     38.72 o 
   0   1  10     5268.85     5497.88     42.15 o 
   1   1  10     1762.22     1962.17     21.86 o 
   2   1  10      122.26      137.05      9.55 o 
   3   1  10      217.02      243.35      4.52 o 
   4   1  10     1539.15     1623.60     12.38 o 
   5   1  10     1776.64     1816.61     12.90 o 
   6   1  10        0.30        2.38      2.67 o 
   7   1  10      676.36      724.90      9.66 o 
   8   1  10      771.48      777.37     11.36 o 
   9   1  10      871.68      884.44     10.65 o 
  10   1  10       84.67       94.92      6.08 o 
 -11   2  10      693.39      687.41     11.86 o 
 -10   2  10      228.07      234.00      5.75 o 
  -9   2  10       46.26       41.78      6.07 o 
  -8   2  10      258.40      270.04      8.36 o 
  -7   2  10     1514.83     1561.19     17.95 o 
  -6   2  10     1533.13     1561.48     18.50 o 
  -5   2  10       19.04       21.66      2.51 o 
  -4   2  10       20.00       20.07      2.62 o 
  -3   2  10      638.70      692.95      8.22 o 
  -2   2  10      359.74      386.34      7.17 o 
  -1   2  10      302.18      311.04     13.31 o 
   0   2  10       53.04       34.47      4.35 o 
   1   2  10      507.73      512.66     10.43 o 
   2   2  10        0.01        6.12      2.04 o 
   3   2  10      494.04      471.61      7.13 o 
   4   2  10       94.70       81.88      3.40 o 
   5   2  10     2948.38     2995.67     19.78 o 
   6   2  10        9.37        9.99      3.34 o 
   7   2  10       28.68       28.85      3.15 o 
   8   2  10      136.59      132.10      5.78 o 
   9   2  10      366.08      382.98     12.63 o 
 -10   3  10      168.48      162.17      5.71 o 
  -9   3  10      291.65      320.41      8.66 o 
  -8   3  10       26.84       31.97      4.67 o 
  -7   3  10        7.77        3.94      4.26 o 
  -6   3  10      343.26      373.44      8.98 o 
  -5   3  10      726.27      743.89     12.81 o 
  -4   3  10      719.35      835.94     19.64 o 
  -3   3  10       30.12       37.89      3.34 o 
  -2   3  10       68.44       82.39      3.64 o 
  -1   3  10     1241.05     1303.61     24.56 o 
   0   3  10     1243.53     1391.99     15.26 o 
   1   3  10      199.78      218.12      4.61 o 
   2   3  10       14.61       16.15      2.71 o 
   3   3  10      207.40      231.86      4.52 o 
   4   3  10     1417.79     1473.74     16.41 o 
   5   3  10      503.83      526.13     11.60 o 
   6   3  10        9.55        9.74      2.86 o 
   7   3  10       24.17       25.90      3.07 o 
   8   3  10      447.96      479.84      8.17 o 
  -8   4  10        2.06        0.68      2.94 o 
  -7   4  10       38.26       42.37      3.98 o 
  -6   4  10       78.20       87.37      8.78 o 
  -5   4  10       38.22       33.69      7.61 o 
  -4   4  10       86.35       81.32      4.41 o 
  -3   4  10       78.79       70.44      5.45 o 
  -2   4  10      345.31      361.64     12.20 o 
  -1   4  10      531.57      603.09     11.89 o 
   0   4  10       78.56       85.53      3.65 o 
   1   4  10       61.31       62.15      3.73 o 
   2   4  10       86.99      101.46      4.84 o 
   3   4  10      249.03      249.42      7.25 o 
   4   4  10       71.17       92.12      6.34 o 
   5   4  10       12.86       12.82      4.51 o 
   6   4  10        1.85        6.82      2.91 o 
   7   4  10       41.73       27.78      3.99 o 
  -6   5  10      230.86      203.15      6.62 o 
  -5   5  10      407.36      321.14     10.14 o 
  -4   5  10      307.71      289.61     18.26 o 
  -3   5  10      325.43      331.73      7.62 o 
  -2   5  10       17.11       26.79      2.81 o 
  -1   5  10      825.38      883.05     12.58 o 
   0   5  10      133.89      134.90      9.52 o 
   1   5  10      377.28      412.64      8.42 o 
   2   5  10       13.83       14.63      2.43 o 
   3   5  10      230.31      231.54      8.96 o 
   4   5  10      314.75      307.64     53.47 o 
 -11   1  11      203.25      215.67      5.90 o 
 -10   1  11       66.62       75.75      3.36 o 
  -9   1  11      173.02      165.89      5.10 o 
  -8   1  11      296.82      261.75      6.43 o 
  -7   1  11      134.98      127.16      3.10 o 
  -6   1  11       82.33       75.45      3.74 o 
  -5   1  11       49.69       49.89      3.26 o 
  -4   1  11      151.04      140.47      4.48 o 
  -3   1  11      225.55      230.62     11.74 o 
  -2   1  11       22.62       22.31      3.96 o 
  -1   1  11      182.92      163.50      8.56 o 
   0   1  11      807.69      789.65     16.94 o 
   1   1  11       40.86       37.46      4.34 o 
   2   1  11      572.35      511.28     11.83 o 
   3   1  11       27.48       22.37      2.48 o 
   4   1  11       71.21       73.88      2.42 o 
   5   1  11        1.31        1.53      2.43 o 
   6   1  11        6.29       10.68      2.68 o 
   7   1  11      178.31      173.62      4.20 o 
   8   1  11        0.90        3.47      3.06 o 
   9   1  11        4.97        5.96      3.32 o 
  10   1  11        7.01        7.63      3.99 o 
 -11   2  11        0.02       -0.49      2.78 o 
 -10   2  11       34.23       35.99      5.05 o 
  -9   2  11       16.62       12.27      3.39 o 
  -8   2  11       59.64       54.73      4.53 o 
  -7   2  11       16.60       20.88      3.67 o 
  -6   2  11       63.19       60.45      3.02 o 
  -5   2  11      579.24      507.64      8.84 o 
  -4   2  11      387.44      331.04     10.35 o 
  -3   2  11      128.54       96.80      3.34 o 
  -2   2  11      602.25      596.33      8.35 o 
  -1   2  11     1366.78     1337.69     12.58 o 
   0   2  11       26.96       21.79      2.08 o 
   1   2  11       17.02       12.86      1.77 o 
   2   2  11       21.72       20.50      2.00 o 
   3   2  11      581.06      542.49      7.92 o 
   4   2  11      948.09      896.04      8.78 o 
   5   2  11      699.60      691.68     24.47 o 
   6   2  11        0.13       -3.39      3.39 o 
   7   2  11       30.50       30.43      3.13 o 
   8   2  11       61.14       51.65      3.56 o 
   9   2  11        7.45        9.95      2.60 o 
 -10   3  11      402.20      427.75      8.76 o 
  -9   3  11      341.90      333.28     15.64 o 
  -8   3  11      292.63      281.73      9.06 o 
  -7   3  11       79.22       71.86      3.65 o 
  -6   3  11      877.22      890.83     19.16 o 
  -5   3  11     2850.93     2875.77     24.73 o 
  -4   3  11       35.63       40.83      5.31 o 
  -3   3  11        7.10       11.22      4.39 o 
  -2   3  11      144.25      135.72      4.94 o 
  -1   3  11      235.47      234.16      5.98 o 
   0   3  11        5.35        7.12      3.49 o 
   1   3  11       36.01       41.77      2.57 o 
   2   3  11      431.46      419.87      5.97 o 
   3   3  11     1249.87     1228.81     10.20 o 
   4   3  11      787.60      761.16     17.33 o 
   5   3  11        4.50        3.32      3.39 o 
   6   3  11      110.54      107.87      6.17 o 
   7   3  11      230.10      227.78      5.49 o 
   8   3  11       28.24       34.22      8.17 o 
  -8   4  11        8.80        9.56      3.14 o 
  -7   4  11        9.08       11.76      4.45 o 
  -6   4  11      271.51      294.90      6.88 o 
  -5   4  11      117.32      116.44      4.83 o 
  -4   4  11        0.18       -0.92      4.78 o 
  -3   4  11        1.92       -3.16      4.74 o 
  -2   4  11      310.54      314.59     13.16 o 
  -1   4  11      256.51      255.21      7.56 o 
   0   4  11        2.40        0.36      2.65 o 
   1   4  11       12.07        9.84      2.60 o 
   2   4  11       19.13       23.08      2.60 o 
   3   4  11      144.21      141.03      5.21 o 
   4   4  11      387.72      374.14      8.65 o 
   5   4  11      343.84      321.19      7.23 o 
   6   4  11       57.00       34.88     20.58 o 
  -5   5  11      190.09      178.73      7.00 o 
  -4   5  11      106.45      106.53      5.96 o 
  -3   5  11       26.33       20.21      3.90 o 
  -2   5  11        7.46        9.51      2.96 o 
  -1   5  11       52.19       56.89      3.66 o 
   0   5  11      582.96      556.63     11.76 o 
   1   5  11        6.59        4.70      2.36 o 
   2   5  11       85.82       76.52     12.74 o 
   3   5  11        2.85        1.02      5.51 o 
 -11   0  12       98.03      112.41      6.19 o 
 -10   0  12      108.68      107.97      4.57 o 
  -9   0  12      595.17      617.98     11.49 o 
  -8   0  12     1511.11     1605.35     33.74 o 
  -7   0  12     3146.23     2864.84     27.68 o 
  -6   0  12       21.05       23.29      2.83 o 
  -5   0  12     1467.88     1520.84     12.75 o 
  -4   0  12     3324.84     3304.78     36.21 o 
  -3   0  12     2706.13     2733.53     32.42 o 
  -2   0  12      419.09      369.61     11.81 o 
  -1   0  12       11.71        5.98      2.62 o 
   0   0  12      228.90      221.52      8.67 o 
   1   0  12     3771.58     4021.25     38.79 o 
   2   0  12     1826.90     1993.35     43.59 o 
   3   0  12     1541.95     1725.91     23.28 o 
   4   0  12       21.78       23.43      3.63 o 
   5   0  12      498.05      489.15     18.08 o 
   6   0  12      543.13      574.27     26.87 o 
   7   0  12      147.96      147.06      7.14 o 
   8   0  12       47.37       53.11      5.99 o 
   9   0  12      158.05      141.58      7.75 o 
  10   0  12      446.47      440.14      9.52 o 
 -11   1  12        0.77        2.35      2.21 o 
 -10   1  12      255.15      243.04      6.48 o 
  -9   1  12     1696.82     1642.33     21.51 o 
  -8   1  12        8.99        7.96      2.32 o 
  -7   1  12      276.99      274.95      4.71 o 
  -6   1  12      247.49      217.99      6.51 o 
  -5   1  12     2134.94     2219.90     23.21 o 
  -4   1  12     4178.48     4208.50     33.17 o 
  -3   1  12      334.22      361.43     10.84 o 
  -2   1  12     2098.47     2222.41     33.02 o 
  -1   1  12     2927.65     2951.07     35.34 o 
   0   1  12     5600.77     5349.00     45.88 o 
   1   1  12      931.16      955.69     16.79 o 
   2   1  12      163.23      154.77      3.06 o 
   3   1  12     1371.79     1432.37     19.00 o 
   4   1  12     2420.51     2459.23     20.43 o 
   5   1  12     1365.78     1398.41     16.01 o 
   6   1  12      163.02      174.96      5.52 o 
   7   1  12      133.34      134.91      5.12 o 
   8   1  12      383.31      421.56      9.81 o 
   9   1  12      302.49      316.48     25.91 o 
 -11   2  12       56.77       62.46      3.58 o 
 -10   2  12       21.65       19.04      2.49 o 
  -9   2  12      123.82      114.91      4.81 o 
  -8   2  12      578.08      550.42     11.11 o 
  -7   2  12      252.96      238.49      8.13 o 
  -6   2  12       27.08       27.52      4.80 o 
  -5   2  12       91.00       88.95      3.66 o 
  -4   2  12     4353.89     4303.93     50.88 o 
  -3   2  12      728.59      728.59     10.09 o 
  -2   2  12       23.42       22.86      2.59 o 
  -1   2  12      483.74      572.48      7.15 o 
   0   2  12     1308.36     1440.91     26.52 o 
   1   2  12      987.75     1010.24     14.03 o 
   2   2  12      419.09      436.76      5.87 o 
   3   2  12      198.09      214.22      8.16 o 
   4   2  12      871.77      971.30     12.38 o 
   5   2  12      521.65      594.55     10.80 o 
   6   2  12       65.59       63.67      3.30 o 
   7   2  12       41.94       41.08      7.84 o 
   8   2  12        0.16        0.66      2.79 o 
   9   2  12      335.93      257.39      8.04 o 
 -10   3  12      275.15      240.07      6.36 o 
  -9   3  12      440.70      440.27      9.08 o 
  -8   3  12      151.15      157.79      6.72 o 
  -7   3  12       78.92       77.56      5.64 o 
  -6   3  12       40.85       28.34      4.20 o 
  -5   3  12     1163.45     1183.35     23.41 o 
  -4   3  12      932.08      900.26     53.72 o 
  -3   3  12        0.09        2.46      5.58 o 
  -2   3  12        0.20        5.94      3.23 o 
  -1   3  12      681.50      683.64     16.97 o 
   0   3  12     1196.68     1203.45     12.03 o 
   1   3  12       56.82       48.77      2.46 o 
   2   3  12       57.92       55.22      3.19 o 
   3   3  12      326.60      329.28      7.81 o 
   4   3  12      826.54      842.08     12.01 o 
   5   3  12       51.52       44.70      3.49 o 
   6   3  12        1.17        2.07      2.90 o 
   7   3  12        5.18        6.47      2.83 o 
  -8   4  12       86.93       80.09      3.63 o 
  -7   4  12        0.22       -4.13      4.13 o 
  -6   4  12       60.81       77.98      5.26 o 
  -5   4  12       10.88        9.78      4.33 o 
  -4   4  12        8.91       11.85      4.62 o 
  -3   4  12       89.15      102.55      7.20 o 
  -2   4  12       25.03       33.70      3.80 o 
  -1   4  12      133.66      126.26      5.50 o 
   0   4  12       48.43       44.12      2.93 o 
   1   4  12      720.17      752.73     10.16 o 
   2   4  12       63.84       55.55      4.44 o 
   3   4  12       17.40       13.73      3.05 o 
   4   4  12        6.90        5.24      4.61 o 
   5   4  12      390.79      466.32      8.03 o 
   6   4  12      835.03      766.68     13.16 o 
  -5   5  12      189.31      153.37      5.97 o 
  -4   5  12       28.60       18.68      2.74 o 
  -3   5  12        4.87        3.44      2.69 o 
  -2   5  12       28.09       27.20      2.72 o 
  -1   5  12       45.42       43.69      3.03 o 
   0   5  12       93.16       79.87      6.06 o 
   1   5  12       33.43       21.14      2.47 o 
   2   5  12      114.34      106.73     16.08 o 
   3   5  12        1.07        0.45      2.88 o 
 -11   1  13       13.58       11.61      2.06 o 
 -10   1  13      129.32      131.54      5.80 o 
  -9   1  13       11.39        8.72      2.04 o 
  -8   1  13        9.94        9.75      2.30 o 
  -7   1  13      479.13      419.66      5.82 o 
  -6   1  13      120.15      108.04      3.70 o 
  -5   1  13      373.59      346.09      6.16 o 
  -4   1  13       59.79       51.20      3.02 o 
  -3   1  13       29.55       32.32      2.46 o 
  -2   1  13     1055.65     1000.00     12.55 o 
  -1   1  13       44.56       38.13      7.38 o 
   0   1  13       92.38       82.13      4.21 o 
   1   1  13        0.16        5.68      2.67 o 
   2   1  13       75.35       68.44      2.37 o 
   3   1  13       87.62       88.74      2.69 o 
   4   1  13      104.39       97.69      2.75 o 
   5   1  13      103.86       92.33      4.36 o 
   6   1  13      366.98      342.37      6.71 o 
   7   1  13      207.67      194.04      5.58 o 
   8   1  13       30.90       28.34      4.34 o 
   9   1  13       36.29       33.20      4.21 o 
 -10   2  13      162.78      179.87      5.60 o 
  -9   2  13        0.21       -3.60      3.60 o 
  -8   2  13        2.20       -0.51      3.22 o 
  -7   2  13      143.36      128.80      5.93 o 
  -6   2  13       20.08       18.78      6.79 o 
  -5   2  13      737.10      679.65      8.02 o 
  -4   2  13     2062.41     1910.39     39.44 o 
  -3   2  13      185.56      154.75      5.21 o 
  -2   2  13      116.12      104.33      3.52 o 
  -1   2  13      632.51      614.50      7.01 o 
   0   2  13      499.89      496.24      9.75 o 
   1   2  13      911.42      817.40      9.63 o 
   2   2  13      145.26      136.85      3.23 o 
   3   2  13      365.24      343.74      5.88 o 
   4   2  13       27.76       34.14      3.46 o 
   5   2  13     1460.36     1365.54     14.14 o 
   6   2  13       22.07       20.88      3.24 o 
   7   2  13      125.78      111.06      4.65 o 
   8   2  13       12.24        9.08      2.71 o 
  -9   3  13       77.26       79.84      4.08 o 
  -8   3  13       45.00       41.64      3.63 o 
  -7   3  13      919.13      920.64     17.89 o 
  -6   3  13      644.69      611.79     16.06 o 
  -5   3  13     1395.82     1345.68     24.77 o 
  -4   3  13       80.39       84.73      4.44 o 
  -3   3  13      346.59      330.04      8.58 o 
  -2   3  13     1132.38     1090.10     13.32 o 
  -1   3  13        0.64        2.02      2.91 o 
   0   3  13       86.90       74.72      6.74 o 
   1   3  13       47.95       42.01      2.51 o 
   2   3  13      140.68      132.53      5.38 o 
   3   3  13       38.64       34.98      3.04 o 
   4   3  13       33.34       32.04      2.66 o 
   5   3  13       17.91       11.14      2.96 o 
   6   3  13       48.74       51.58      3.20 o 
   7   3  13        0.99        0.52      3.46 o 
  -7   4  13       66.02       62.37      3.82 o 
  -6   4  13        2.44        4.20      3.84 o 
  -5   4  13      145.84      159.63      7.95 o 
  -4   4  13      899.75      943.84     20.25 o 
  -3   4  13      414.17      483.32     15.22 o 
  -2   4  13       49.58       64.28      4.07 o 
  -1   4  13      144.89      132.45      4.55 o 
   0   4  13      105.21      115.41      4.30 o 
   1   4  13      704.13      723.23      9.75 o 
   2   4  13      202.49      205.33      5.09 o 
   3   4  13       36.82       46.24      3.46 o 
   4   4  13        4.76        7.86      3.22 o 
   5   4  13     1164.66     1082.88     17.19 o 
  -4   5  13       59.46       53.05      2.53 o 
  -3   5  13        0.50       -0.23      2.46 o 
  -2   5  13      225.39      215.20     17.15 o 
  -1   5  13       36.56       32.77      2.80 o 
   0   5  13       93.79       91.84      3.79 o 
   1   5  13        0.47       -1.95      2.98 o 
   2   5  13      132.18      118.36     28.03 o 
 -11   0  14        0.38       -4.10      4.10 o 
 -10   0  14        0.39        1.24      2.68 o 
  -9   0  14       97.12       94.53      4.38 o 
  -8   0  14      634.14      578.63      8.42 o 
  -7   0  14      269.35      227.38      5.45 o 
  -6   0  14      691.87      670.70     13.81 o 
  -5   0  14      453.64      466.82      7.53 o 
  -4   0  14        1.25        5.21      2.60 o 
  -3   0  14     1378.11     1420.83     17.18 o 
  -2   0  14      965.07     1030.79     44.60 o 
  -1   0  14      273.43      281.67      6.91 o 
   0   0  14       61.14       54.63      5.42 o 
   1   0  14     4329.18     4899.47     47.26 o 
   2   0  14      189.86      303.04      9.66 o 
   3   0  14       76.73       86.41      7.10 o 
   4   0  14      128.05      133.14      6.15 o 
   5   0  14      531.88      534.83      9.64 o 
   6   0  14     2171.72     2291.82     23.51 o 
   7   0  14      171.88      188.41     10.88 o 
   8   0  14       24.17       15.88      4.73 o 
   9   0  14      293.22      303.56      8.92 o 
 -11   1  14      121.16      127.07      5.33 o 
 -10   1  14      384.91      377.93      6.12 o 
  -9   1  14      753.72      775.67      9.43 o 
  -8   1  14      177.92      171.72      4.96 o 
  -7   1  14        0.12        2.78      2.05 o 
  -6   1  14        0.22        5.06      2.78 o 
  -5   1  14      990.02      981.04     10.11 o 
  -4   1  14      251.77      251.04      5.28 o 
  -3   1  14       37.99       38.09      2.42 o 
  -2   1  14     2290.61     2451.74     25.84 o 
  -1   1  14       95.56       95.06      4.52 o 
   0   1  14      215.53      196.89      4.58 o 
   1   1  14      322.40      328.73      5.28 o 
   2   1  14      861.19      860.09     16.23 o 
   3   1  14     1650.75     1745.45     15.39 o 
   4   1  14      128.70      130.87      3.44 o 
   5   1  14        1.08        4.31      2.50 o 
   6   1  14     2436.89     2611.47     19.80 o 
   7   1  14      163.67      164.14      4.45 o 
   8   1  14      106.48      117.80      4.88 o 
   9   1  14       16.22       18.01      3.68 o 
 -10   2  14      110.15      108.70      3.43 o 
  -9   2  14       61.58       58.31      4.18 o 
  -8   2  14      255.57      235.87     19.60 o 
  -7   2  14      192.40      189.12      8.99 o 
  -6   2  14      265.83      257.49     10.52 o 
  -5   2  14      436.57      496.81     15.49 o 
  -4   2  14      405.86      409.86      7.14 o 
  -3   2  14      347.86      357.72      8.82 o 
  -2   2  14      230.77      246.51      6.92 o 
  -1   2  14       11.44        8.25      3.34 o 
   0   2  14      646.32      704.14     17.69 o 
   1   2  14      886.15      963.10      9.57 o 
   2   2  14      438.17      454.42      7.21 o 
   3   2  14       15.26       20.72      3.38 o 
   4   2  14      210.46      237.20      5.84 o 
   5   2  14       36.23       25.56      3.74 o 
   6   2  14     1037.27     1092.81     12.36 o 
   7   2  14        5.11        1.37      3.74 o 
   8   2  14       66.57       56.40      4.78 o 
  -9   3  14      172.66      170.60      5.42 o 
  -8   3  14        8.23        6.04      3.50 o 
  -7   3  14      192.18      182.87      7.76 o 
  -6   3  14        5.78        8.18      4.00 o 
  -5   3  14      293.30      272.12     11.11 o 
  -4   3  14       15.62       14.92      3.45 o 
  -3   3  14       80.82       77.10      4.50 o 
  -2   3  14      128.37      120.14      5.24 o 
  -1   3  14       21.19       21.37      3.64 o 
   0   3  14      246.73      280.78      6.30 o 
   1   3  14        0.70        1.50      2.73 o 
   2   3  14      221.22      223.64      6.07 o 
   3   3  14       32.61       33.69      3.33 o 
   4   3  14       25.56       28.63      3.51 o 
   5   3  14       41.79       49.37      3.66 o 
   6   3  14      218.36      193.90      5.71 o 
   7   3  14      103.67       77.50      5.25 o 
  -7   4  14      246.24      229.73      6.34 o 
  -6   4  14       74.66       87.71      5.28 o 
  -5   4  14        7.08        9.92      3.90 o 
  -4   4  14      486.37      557.92     15.23 o 
  -3   4  14     1224.13     1335.03     15.04 o 
  -2   4  14      470.76      489.03     10.97 o 
  -1   4  14        1.92        2.10      2.67 o 
   0   4  14      412.58      457.73      7.72 o 
   1   4  14      678.40      735.16     10.33 o 
   2   4  14      152.69      179.58      6.13 o 
   3   4  14        0.14        5.41      3.02 o 
   4   4  14        6.70        6.06      3.06 o 
   5   4  14     1092.90     1065.08     15.48 o 
  -3   5  14       51.97       44.23      5.63 o 
  -2   5  14        6.89        4.16      4.84 o 
  -1   5  14       44.96       46.54      5.50 o 
   0   5  14      229.31      221.12      7.48 o 
   1   5  14        2.78        1.42      3.84 o 
 -10   1  15       10.07        5.50      2.13 o 
  -9   1  15        1.39        1.84      2.03 o 
  -8   1  15        7.03        5.29      2.30 o 
  -7   1  15        4.80       11.66      2.07 o 
  -6   1  15        8.38        8.64      2.52 o 
  -5   1  15       99.47       84.12      3.24 o 
  -4   1  15      257.03      228.52      4.36 o 
  -3   1  15      798.56      669.76      9.80 o 
  -2   1  15       91.22       93.39      3.29 o 
  -1   1  15       92.71       86.33      3.93 o 
   0   1  15      100.91       85.45      2.55 o 
   1   1  15      298.70      284.82      6.75 o 
   2   1  15      149.78      132.34      7.28 o 
   3   1  15       17.66       19.96      2.25 o 
   4   1  15      222.41      203.84      5.19 o 
   5   1  15      270.22      266.57      6.08 o 
   6   1  15      240.03      235.10      5.11 o 
   7   1  15      124.38      111.61      5.57 o 
   8   1  15       11.75        6.82      4.85 o 
 -10   2  15      217.48      204.37     14.49 o 
  -9   2  15      304.04      293.28      8.77 o 
  -8   2  15      397.89      366.15     11.18 o 
  -7   2  15      164.18      153.70      7.77 o 
  -6   2  15      124.04      115.05      7.24 o 
  -5   2  15       36.15       46.67      4.03 o 
  -4   2  15     1124.97     1030.88     17.93 o 
  -3   2  15        6.97        8.22      2.67 o 
  -2   2  15      208.67      202.78      9.33 o 
  -1   2  15       23.71       22.76      2.63 o 
   0   2  15      147.17      131.93      3.28 o 
   1   2  15       10.07        7.31      2.27 o 
   2   2  15       10.18        8.43      2.55 o 
   3   2  15      131.02      110.45      4.76 o 
   4   2  15        6.96        6.68      3.60 o 
   5   2  15      160.71      157.52      5.12 o 
   6   2  15        3.18        6.90      4.96 o 
   7   2  15       14.04       10.57      4.47 o 
   8   2  15      196.60      157.86      6.39 o 
  -9   3  15       84.16       75.58      3.70 o 
  -8   3  15       89.54       86.11      4.70 o 
  -7   3  15        3.35        9.82      3.45 o 
  -6   3  15        7.01        7.61      3.80 o 
  -5   3  15       61.49       66.45      5.97 o 
  -4   3  15      196.99      197.21      6.55 o 
  -3   3  15       51.52       49.99      3.72 o 
  -2   3  15       32.29       31.53      3.37 o 
  -1   3  15      329.51      290.84      8.26 o 
   0   3  15      877.84      829.43     26.83 o 
   1   3  15       11.05        7.80      3.31 o 
   2   3  15        0.42        4.70      2.73 o 
   3   3  15       35.42       32.80      3.66 o 
   4   3  15       81.71       79.64      4.69 o 
   5   3  15       33.11       33.03      3.32 o 
   6   3  15        0.43        1.25      3.21 o 
  -6   4  15       20.03       20.35      3.27 o 
  -5   4  15        9.28       10.05      3.70 o 
  -4   4  15      921.27      985.97     19.01 o 
  -3   4  15       51.24       62.87      3.83 o 
  -2   4  15       41.61       32.28      2.77 o 
  -1   4  15       82.18       87.21      3.47 o 
   0   4  15        0.06        1.16      2.65 o 
   1   4  15      116.38      108.48     11.10 o 
   2   4  15       23.52       17.90      4.68 o 
   3   4  15       26.80       28.16      3.08 o 
   4   4  15        7.72        1.45      3.51 o 
  -2   5  15      191.89      187.39      6.02 o 
  -1   5  15        4.20        8.27      3.45 o 
   0   5  15       41.87       55.92      3.86 o 
 -10   0  16       28.94       32.11      3.11 o 
  -9   0  16        4.03        0.40      2.89 o 
  -8   0  16     2136.64     1930.88     19.56 o 
  -7   0  16       54.01       83.05      4.05 o 
  -6   0  16       17.64       21.43      2.73 o 
  -5   0  16      202.81      200.35      5.13 o 
  -4   0  16      427.57      443.13     11.87 o 
  -3   0  16     6219.42     6328.52     46.25 o 
  -2   0  16     1067.26     1146.98     13.97 o 
  -1   0  16      181.48      192.22      4.80 o 
   0   0  16     1325.28     1297.15     26.57 o 
   1   0  16     1877.29     1809.49     36.42 o 
   2   0  16     1242.58     1211.39     24.09 o 
   3   0  16        7.05        7.04      3.83 o 
   4   0  16      231.78      254.12      8.31 o 
   5   0  16      641.12      663.44     10.51 o 
   6   0  16     1372.00     1498.91     36.96 o 
   7   0  16      122.31      139.71      5.15 o 
   8   0  16      973.63     1036.96     15.92 o 
 -10   1  16      500.50      479.56     43.80 o 
  -9   1  16       80.60       74.90      2.93 o 
  -8   1  16      421.49      420.25      5.33 o 
  -7   1  16      913.63      942.87     13.80 o 
  -6   1  16     2833.63     2845.91     16.88 o 
  -5   1  16        2.00        2.67      2.44 o 
  -4   1  16       27.29       26.50      2.42 o 
  -3   1  16     4766.38     4999.69     33.89 o 
  -2   1  16      748.93      751.30      8.69 o 
  -1   1  16      895.76      904.35     11.16 o 
   0   1  16      101.16      113.75      4.32 o 
   1   1  16      111.72      122.64      5.33 o 
   2   1  16      845.60      875.82     12.44 o 
   3   1  16     1148.57     1168.08     11.74 o 
   4   1  16      176.40      184.59      5.17 o 
   5   1  16        6.72        7.58      2.75 o 
   6   1  16      345.44      361.58      6.25 o 
   7   1  16       43.35       35.25      3.55 o 
   8   1  16       48.04       38.35      3.84 o 
  -9   2  16      133.64      121.66      6.24 o 
  -8   2  16      487.51      443.93     19.25 o 
  -7   2  16      280.69      282.98      6.85 o 
  -6   2  16      167.31      159.74      8.42 o 
  -5   2  16      325.45      319.13     21.12 o 
  -4   2  16        7.75        6.51      2.78 o 
  -3   2  16     2250.76     2204.43     21.61 o 
  -2   2  16       38.42       29.70      2.77 o 
  -1   2  16      167.46      173.94      6.05 o 
   0   2  16      256.49      239.71     10.48 o 
   1   2  16     1872.92     1912.97     33.16 o 
   2   2  16      381.26      371.06      7.16 o 
   3   2  16        4.61        5.97      2.62 o 
   4   2  16       15.47       14.49      3.12 o 
   5   2  16      208.53      202.34      8.42 o 
   6   2  16      265.09      277.88     15.17 o 
   7   2  16       64.33       67.75      5.22 o 
  -8   3  16        6.62       11.27      3.14 o 
  -7   3  16      182.16      174.65      7.15 o 
  -6   3  16      121.04      120.76      6.69 o 
  -5   3  16       15.60       14.73      3.99 o 
  -4   3  16       10.78       15.65      3.18 o 
  -3   3  16      288.23      268.24     20.51 o 
  -2   3  16      521.59      549.07     11.04 o 
  -1   3  16       87.55       94.69      8.68 o 
   0   3  16        6.06       12.43      3.75 o 
   1   3  16       51.91       65.36      3.92 o 
   2   3  16      844.86      902.66     11.23 o 
   3   3  16      386.03      394.44      9.52 o 
   4   3  16        1.89        3.14      3.10 o 
   5   3  16       16.07       17.54      3.90 o 
   6   3  16      254.07      238.18      8.45 o 
  -6   4  16        0.44        4.01      3.11 o 
  -5   4  16      143.90      170.23      6.90 o 
  -4   4  16      905.95      961.63     17.66 o 
  -3   4  16      144.96      125.80      4.72 o 
  -2   4  16        3.45        2.63      2.61 o 
  -1   4  16      199.72      204.11      6.23 o 
   0   4  16       22.25       20.87      6.27 o 
   1   4  16       67.40       71.38      3.75 o 
   2   4  16       51.16       55.61      6.74 o 
   3   4  16      113.28      134.09      6.21 o 
   4   4  16        1.61       -2.51      3.53 o 
 -10   1  17       11.47        7.11      3.03 o 
  -9   1  17        3.77        5.75      2.61 o 
  -8   1  17       98.24       91.90      3.00 o 
  -7   1  17      119.08       98.10      2.80 o 
  -6   1  17        5.21        5.60      2.04 o 
  -5   1  17        0.11        1.09      2.75 o 
  -4   1  17      601.23      551.53      9.27 o 
  -3   1  17      623.28      580.53      9.17 o 
  -2   1  17      562.77      520.61      7.74 o 
  -1   1  17       21.80       22.77      3.14 o 
   0   1  17      121.17       98.40      3.25 o 
   1   1  17       44.18       41.17      2.79 o 
   2   1  17      356.81      319.36      5.82 o 
   3   1  17       41.06       44.75      2.59 o 
   4   1  17      117.92      104.79      4.80 o 
   5   1  17       20.06       21.76      3.52 o 
   6   1  17      350.36      334.18      9.04 o 
   7   1  17        3.56        8.51      3.17 o 
  -9   2  17      186.68      162.11     34.06 o 
  -8   2  17      178.80      169.08      4.49 o 
  -7   2  17       17.91       14.81      2.42 o 
  -6   2  17      455.12      435.54     13.14 o 
  -5   2  17       79.84       75.24      4.44 o 
  -4   2  17      534.18      512.82      8.86 o 
  -3   2  17      110.08      110.59      6.17 o 
  -2   2  17        1.45        4.56      3.04 o 
  -1   2  17     1267.09     1179.68     13.43 o 
   0   2  17       16.47       16.82      2.91 o 
   1   2  17       21.33       21.05      4.77 o 
   2   2  17       42.01       47.49      3.80 o 
   3   2  17       15.53       18.51      2.95 o 
   4   2  17      140.99      116.76      5.12 o 
   5   2  17      107.07       81.68      6.70 o 
   6   2  17        9.93        2.94      7.94 o 
   7   2  17       57.66       59.49      4.39 o 
  -8   3  17       11.14       18.96      2.99 o 
  -7   3  17       38.69       32.46      8.50 o 
  -6   3  17      118.18      114.11      6.34 o 
  -5   3  17       43.69       41.18      4.34 o 
  -4   3  17        1.22        2.31      3.41 o 
  -3   3  17      149.68      151.75      5.85 o 
  -2   3  17      354.34      365.95      8.99 o 
  -1   3  17       14.76       29.53      8.73 o 
   0   3  17      977.45      927.03     13.83 o 
   1   3  17       27.69       33.78      5.35 o 
   2   3  17      465.27      456.77     14.04 o 
   3   3  17      270.69      246.17      7.14 o 
   4   3  17      243.36      231.05     15.93 o 
   5   3  17        2.07        0.43      2.96 o 
  -6   4  17      203.21      220.73      6.00 o 
  -5   4  17        5.58        3.05      3.06 o 
  -4   4  17      171.09      187.68      7.46 o 
  -3   4  17       26.59       25.78      2.47 o 
  -2   4  17        1.63        1.44      2.85 o 
  -1   4  17      483.86      475.64     20.93 o 
   0   4  17       28.24       25.64      2.98 o 
   1   4  17       47.59       41.00      4.75 o 
   2   4  17       77.58       66.44     39.37 o 
   3   4  17       32.25       28.12      3.54 o 
  -9   0  18      226.12      198.26      7.44 o 
  -8   0  18      384.77      391.64     13.11 o 
  -7   0  18      203.79      218.10      6.40 o 
  -6   0  18       18.32       19.40      3.15 o 
  -5   0  18       56.61       54.47      3.47 o 
  -4   0  18       40.11       32.42      3.40 o 
  -3   0  18      797.43      816.59     17.51 o 
  -2   0  18       28.08       23.16      4.36 o 
  -1   0  18     4092.75     4509.38     54.72 o 
   0   0  18      499.65      508.28     13.37 o 
   2   0  18        7.75        6.53      4.68 o 
   3   0  18     1258.42     1352.51     23.31 o 
   4   0  18      733.18      743.85     13.84 o 
   5   0  18       15.44       16.78      2.80 o 
   6   0  18       47.41       56.46      4.96 o 
   7   0  18     2211.69     1988.53     20.27 o 
 -10   1  18       52.78       52.47      3.12 o 
  -9   1  18       56.84       55.78      4.16 o 
  -8   1  18       53.91       53.20      2.63 o 
  -7   1  18       49.20       41.64      2.57 o 
  -6   1  18      441.93      419.58      6.24 o 
  -5   1  18      396.67      406.16      8.81 o 
  -4   1  18       23.56       22.98      3.05 o 
  -3   1  18       20.54       16.49      2.61 o 
  -2   1  18       66.65       62.93      3.39 o 
  -1   1  18       37.07       39.15      2.99 o 
   0   1  18      319.73      308.88      6.15 o 
   1   1  18        8.55        8.04      2.74 o 
   2   1  18      715.30      757.04     17.76 o 
   3   1  18      407.50      379.13      7.11 o 
   4   1  18        0.11       -2.05      2.53 o 
   5   1  18       20.39       15.22      2.41 o 
   6   1  18        5.82        3.81      3.63 o 
   7   1  18      800.88      800.34     13.51 o 
  -9   2  18        0.55        4.48      3.02 o 
  -8   2  18      395.61      407.99     14.59 o 
  -7   2  18       87.35       92.47      3.76 o 
  -6   2  18       31.15       29.87      3.73 o 
  -5   2  18      176.02      180.05      8.35 o 
  -4   2  18        4.26        3.69      2.51 o 
  -3   2  18       66.27       63.20      3.43 o 
  -2   2  18        1.77        7.57      6.66 o 
  -1   2  18      406.70      401.00      9.15 o 
   0   2  18      141.06      143.92      8.89 o 
   1   2  18       20.66       28.28      4.92 o 
   2   2  18       81.56       80.60      8.33 o 
   3   2  18      150.43      149.36      4.65 o 
   4   2  18      789.30      794.39     11.71 o 
   5   2  18       37.15       37.69      5.14 o 
   6   2  18       32.71       36.62      4.08 o 
  -8   3  18        1.80       -1.66      2.88 o 
  -7   3  18      252.32      276.28     21.65 o 
  -6   3  18      463.23      505.12     11.79 o 
  -5   3  18        6.65       11.88      3.58 o 
  -4   3  18        0.52        0.27      2.89 o 
  -3   3  18      273.43      302.80     16.52 o 
  -2   3  18      631.33      666.47     11.51 o 
  -1   3  18      132.56      134.49      5.35 o 
   0   3  18        7.71        5.28      3.30 o 
   1   3  18      176.90      202.27     10.92 o 
   2   3  18      352.68      372.73     11.81 o 
   3   3  18      229.03      246.41      8.61 o 
   4   3  18       20.82       21.87      4.19 o 
  -5   4  18        6.81       11.77      3.15 o 
  -4   4  18       75.88       85.05      4.73 o 
  -3   4  18       11.33       13.86      3.40 o 
  -2   4  18       14.30       14.56      5.89 o 
  -1   4  18      126.70      128.44     10.85 o 
   0   4  18       13.40        8.56      2.83 o 
   1   4  18      127.42      127.72      5.25 o 
   2   4  18       65.47       53.89      3.82 o 
  -9   1  19       58.69       59.57      3.70 o 
  -8   1  19       55.56       54.99      2.76 o 
  -7   1  19      267.92      263.28      4.78 o 
  -6   1  19       17.99       12.39      1.99 o 
  -5   1  19       45.44       39.81      2.63 o 
  -4   1  19        0.82        5.69      3.15 o 
  -3   1  19      460.66      455.37      9.30 o 
  -2   1  19        3.44        5.59      2.93 o 
  -1   1  19       22.89       18.47      3.11 o 
   0   1  19       64.33       54.68      2.78 o 
   1   1  19       62.12       45.93      3.41 o 
   2   1  19       72.10       64.20      2.87 o 
   3   1  19       24.35        9.95      2.84 o 
   4   1  19        2.60       -2.43      2.89 o 
   5   1  19        0.85       -0.79      2.29 o 
   6   1  19       37.34       31.59      2.99 o 
  -8   2  19       39.15       42.50      4.84 o 
  -7   2  19      134.66      125.95      4.08 o 
  -6   2  19       15.23       16.78      2.35 o 
  -5   2  19       53.74       56.81      5.08 o 
  -4   2  19      324.73      304.29      7.76 o 
  -3   2  19       49.70       53.52      5.32 o 
  -2   2  19      232.78      221.78      8.21 o 
  -1   2  19       42.29       47.41      4.06 o 
   0   2  19       18.03       15.20      4.07 o 
   1   2  19      368.35      335.25      8.73 o 
   2   2  19       11.22       17.98      2.86 o 
   3   2  19        0.03       -0.13      3.12 o 
   4   2  19       58.17       51.31      5.29 o 
   5   2  19       88.93       82.15      3.76 o 
  -7   3  19      227.99      220.18     16.23 o 
  -6   3  19      119.22      120.33      5.57 o 
  -5   3  19      358.95      367.44     10.30 o 
  -4   3  19       31.83       28.88      3.74 o 
  -3   3  19        8.71       10.16      2.95 o 
  -2   3  19      179.60      186.12      9.89 o 
  -1   3  19       34.30       33.76      4.21 o 
   0   3  19       14.99       12.05      3.15 o 
   1   3  19      294.78      257.65      9.83 o 
   2   3  19       25.72       20.14      3.89 o 
   3   3  19        0.17        1.24      3.84 o 
   4   3  19        0.27       -4.21      4.21 o 
  -4   4  19       29.14       38.92      3.07 o 
  -3   4  19       56.35       60.83      3.55 o 
  -2   4  19       59.70       60.64     16.25 o 
  -1   4  19        8.04        3.89      4.29 o 
   0   4  19       15.66       11.55      3.46 o 
   1   4  19      237.98      194.72      6.32 o 
  -9   0  20     1097.02     1190.20     14.58 o 
  -8   0  20      261.44      267.24      5.80 o 
  -7   0  20      191.34      187.90      5.40 o 
  -6   0  20     1155.96     1235.61     17.21 o 
  -5   0  20     1783.56     1849.82     17.06 o 
  -4   0  20      250.56      246.29      9.73 o 
  -3   0  20      271.03      298.34     10.70 o 
  -2   0  20     5628.35     6118.58     45.71 o 
  -1   0  20      398.66      417.75     11.53 o 
   0   0  20      538.14      513.45     16.70 o 
   1   0  20        2.11        7.61      3.64 o 
   2   0  20       17.30       14.92      3.46 o 
   3   0  20      246.37      245.85      7.96 o 
   4   0  20      327.26      333.11      8.80 o 
   5   0  20       39.46       40.36      4.68 o 
   6   0  20        0.50        6.25      4.27 o 
  -9   1  20       34.93       36.86      2.96 o 
  -8   1  20        0.51        3.95      2.33 o 
  -7   1  20      392.45      357.24      5.87 o 
  -6   1  20      581.48      647.38      8.43 o 
  -5   1  20       43.42       46.37      2.66 o 
  -4   1  20      196.17      230.32      5.30 o 
  -3   1  20       43.39       46.39      3.48 o 
  -2   1  20     2170.64     2289.97     15.14 o 
  -1   1  20      836.62      950.18     18.25 o 
   0   1  20        0.39        3.78      3.15 o 
   1   1  20      146.26      149.61      6.85 o 
   2   1  20      639.08      662.78      9.02 o 
   3   1  20      488.37      509.97     12.07 o 
   4   1  20        0.14        2.91      2.29 o 
   5   1  20       10.91        4.72      3.03 o 
  -8   2  20       31.01       33.22      2.83 o 
  -7   2  20      170.36      180.77      4.46 o 
  -6   2  20      158.27      150.05      4.69 o 
  -5   2  20     1068.62     1126.51     13.21 o 
  -4   2  20      267.23      279.04      9.66 o 
  -3   2  20        3.30        7.26      8.73 o 
  -2   2  20      236.30      225.66      9.75 o 
  -1   2  20      378.53      411.76     13.44 o 
   0   2  20      503.74      506.20     14.54 o 
   1   2  20      114.70      104.02      6.52 o 
   2   2  20       66.46       60.18      3.65 o 
   3   2  20      427.49      400.93     19.81 o 
   4   2  20      655.84      632.84     13.67 o 
   5   2  20        1.88       -4.05      4.05 o 
  -6   3  20      145.49      152.73      4.66 o 
  -5   3  20       34.24       35.52      3.15 o 
  -4   3  20       20.75       25.54      3.55 o 
  -3   3  20       31.10       24.18      2.67 o 
  -2   3  20      281.10      275.50      6.53 o 
  -1   3  20       59.02       54.58      3.33 o 
   0   3  20       24.17       24.90      3.95 o 
   1   3  20        8.79       12.09      3.28 o 
   2   3  20      127.38      120.40      5.79 o 
   3   3  20      132.21      121.17      5.05 o 
  -8   1  21       62.31       70.89      2.74 o 
  -7   1  21      237.31      241.31      4.55 o 
  -6   1  21       10.80        7.09      2.03 o 
  -5   1  21       41.22       43.01      2.41 o 
  -4   1  21       15.69       13.02      2.33 o 
  -3   1  21      133.17      125.83      5.06 o 
  -2   1  21        0.24        2.00      2.33 o 
  -1   1  21       63.57       63.01      3.59 o 
   0   1  21      420.41      400.14      7.38 o 
   1   1  21        0.25        0.54      2.47 o 
   2   1  21       25.13       23.48      2.89 o 
   3   1  21       42.72       41.25      2.90 o 
   4   1  21       11.01        8.21      2.59 o 
   5   1  21        0.55        1.45      3.98 o 
  -7   2  21       10.75       11.50      4.85 o 
  -6   2  21       29.19       25.27      2.18 o 
  -5   2  21       95.02       94.83      3.69 o 
  -4   2  21        4.50        6.28      2.65 o 
  -3   2  21       18.49       15.44      4.36 o 
  -2   2  21        4.48       -0.89      3.77 o 
  -1   2  21      338.39      305.78     11.06 o 
   0   2  21       86.80       84.29      5.92 o 
   1   2  21      366.18      346.01      8.36 o 
   2   2  21        9.86        7.73      3.21 o 
   3   2  21      172.59       78.42     47.61 o 
   4   2  21       36.90       35.93      3.82 o 
  -5   3  21       39.56       41.37      5.01 o 
  -4   3  21      352.09      360.73      8.48 o 
  -3   3  21      307.78      333.71      8.42 o 
  -2   3  21       12.63       14.08      4.55 o 
  -1   3  21       13.36       10.65      3.56 o 
   0   3  21      253.47      236.74      8.39 o 
   1   3  21       91.86       85.19      5.06 o 
   2   3  21        1.17        0.46      3.48 o 
  -8   0  22       73.35       56.80      3.61 o 
  -7   0  22      157.42      163.91      6.58 o 
  -6   0  22       24.37       30.43      3.62 o 
  -5   0  22       38.34       33.16      3.99 o 
  -4   0  22       21.76       19.19      3.51 o 
  -3   0  22       67.55       58.75      5.08 o 
  -2   0  22       86.91       90.49      5.48 o 
  -1   0  22      232.95      267.32      6.93 o 
   0   0  22      223.17      237.86      7.07 o 
   1   0  22      216.14      227.00      7.01 o 
   2   0  22       43.04       49.33      3.90 o 
   3   0  22       89.71       84.47      7.40 o 
   4   0  22      680.43      817.89     15.37 o 
  -7   1  22      118.43      132.49      3.70 o 
  -6   1  22      156.68      169.52      3.90 o 
  -5   1  22       37.89       42.41      3.39 o 
  -4   1  22      208.30      213.15      6.11 o 
  -3   1  22       59.87       69.35      3.75 o 
  -2   1  22       29.57       30.08      2.77 o 
  -1   1  22      103.29      112.80      5.28 o 
   0   1  22     1406.94     1533.61     61.03 o 
   1   1  22      350.20      346.94     10.19 o 
   2   1  22       55.44       60.40      2.92 o 
   3   1  22       33.83       32.90      3.82 o 
   4   1  22      176.22      190.97      7.15 o 
  -7   2  22      147.76      134.38      4.28 o 
  -6   2  22       26.82       31.23      2.16 o 
  -5   2  22      462.73      492.29      7.19 o 
  -4   2  22        4.52        7.18      2.48 o 
  -3   2  22      191.49      191.57      7.42 o 
  -2   2  22        0.00       -2.56      2.56 o 
  -1   2  22      181.76      190.71      5.09 o 
   0   2  22      239.87      229.51      8.61 o 
   1   2  22        1.46        4.61      2.91 o 
   2   2  22       27.98       17.82      3.23 o 
   3   2  22      194.31      216.20      7.27 o 
  -4   3  22      157.69      172.99      5.65 o 
  -3   3  22        6.47       -0.58      3.07 o 
  -2   3  22       13.11       11.76      3.32 o 
  -1   3  22        3.55        7.69      3.07 o 
   0   3  22      160.67      141.59      5.76 o 
   1   3  22      130.43       98.88      4.28 o 
  -7   1  23       42.02       45.52      3.05 o 
  -6   1  23       82.26       90.68      4.57 o 
  -5   1  23        5.23        7.56      2.32 o 
  -4   1  23        1.69        3.87      2.46 o 
  -3   1  23      102.92       93.34      3.96 o 
  -2   1  23        4.65        3.49      5.38 o 
  -1   1  23      109.11      102.71      6.43 o 
   0   1  23      288.01      291.19      9.05 o 
   1   1  23        4.65        3.67      2.79 o 
   2   1  23      106.22       94.70      7.24 o 
   3   1  23       20.37       20.49      3.09 o 
  -6   2  23      164.77      160.62      4.98 o 
  -5   2  23       12.07       14.95      2.85 o 
  -4   2  23      103.35      107.43      5.13 o 
  -3   2  23        4.13       13.36      3.08 o 
  -2   2  23       26.61       26.42      3.47 o 
   0   2  23        7.22        4.76      4.11 o 
   1   2  23        4.29        2.27      4.09 o 
   2   2  23      124.50      109.85      5.16 o 
  -7   0  24        4.77        5.10      2.94 o 
  -6   0  24        9.85       14.03      2.95 o 
  -5   0  24      865.34      967.59     15.31 o 
  -4   0  24      173.21      208.18      7.61 o 
  -3   0  24      111.48      140.27      4.58 o 
  -2   0  24      163.44      163.43      7.58 o 
  -1   0  24      719.32      845.31     17.11 o 
   0   0  24      397.10      486.34     13.14 o 
   1   0  24        0.22        5.67      3.57 o 
   2   0  24       34.27       34.39      3.51 o 
  -6   1  24      122.62      131.11      5.02 o 
  -5   1  24      290.80      299.62      7.98 o 
  -4   1  24      654.91      704.12     12.43 o 
  -3   1  24      451.69      481.91     10.23 o 
  -2   1  24       21.32       19.30      2.76 o 
  -1   1  24      449.16      460.45    263.20 o 
   0   1  24      285.00      295.93      6.90 o 
   1   1  24      186.53      202.09      5.28 o 
   2   1  24      203.99      204.89      9.04 o 
  -5   2  24      112.82      116.77      4.21 o 
  -4   2  24       91.35      102.28      4.16 o 
  -3   2  24       29.80       39.80      3.01 o 
  -2   2  24        7.91        3.23      3.55 o 
  -1   2  24      254.93      281.55      8.44 o 
   0   2  24      477.34      466.53     10.23 o 
  -5   1  25       12.95       13.68      2.89 o 
  -4   1  25       25.37       28.27      3.28 o 
  -3   1  25       13.96       15.12      2.81 o 
  -2   1  25      170.30      154.42      6.23 o 
  -1   1  25        5.56        4.31      4.04 o 
   0   1  25       18.30       14.70      4.37 o 
                                                 
